# Supplementary material for: Global transcriptome profiling identifies KLF15 and SLC25A10 as modifiers of adipocytes insulin sensitivity in obese women
Source: PLoS One. 2017 Jun 1;12(6):e0178485. doi: 10.1371/journal.pone.0178485 (PMC5453532; doi:10.1371/journal.pone.0178485)
Supplement: S1 Table — (XLSX) [file pone.0178485.s001.xlsx]

## Sheet: ST_1
S1 Table. Genes differentially expressed in subcutaneous WAT between OIR and OIS women with FDR <5%
		Lean (n=9)		OIS (n=21)		OIR (n=18)		IR vs IS
Probeset	Gene	Average	SD	Average	SD	Average	SD	ratio	Pa
8082597	COL6A6	174.556	99.8312	80.4533	48.6118	41.7294	20.369	0.518679	0.00325661
8076586	SCUBE1	129.877	84.0082	79.9519	45.0432	41.4756	20.0412	0.518756	0.00188809
8082797	TF	1180.99	404.34	816.215	342.27	557.901	198.558	0.683522	0.00771117
8024323	REEP6	206.862	74.6241	211.454	92.0352	146.029	25.7855	0.690593	0.00601436
8090343	KLF15	339.687	119.981	227.837	45.108	164.992	49.3716	0.724166	0.00018558
8017718	AXIN2	84.3811	16.9549	121.755	39.5374	90.0089	21.2196	0.739264	0.00424421
8035993	SLC7A10	819.954	269.338	474.858	144.466	351.438	141.894	0.740091	0.0108843
7901363	CDKN2C	285.88	38.0122	209.246	67.9396	155.966	52.4981	0.745371	0.0102737
8004309	SLC2A4	470.547	88.9567	251.506	75.0327	187.686	70.3455	0.746248	0.0097653
8151942	HRSP12	203.557	40.3951	177.208	28.2817	134.244	14.114	0.757551	1.02177e-06
8163063	CTNNAL1	317.517	54.9705	236.611	57.9357	180.331	40.9568	0.76214	0.00143166
8078690	DLEC1	94.8822	15.7771	125.3	31.8709	96.6361	24.6149	0.771238	0.00366689
8028908	ITPKC	130.557	38.1452	140.301	40.5264	109.162	14.093	0.778051	0.00370559
8093440	FGFRL1	503.576	35.501	338.264	75.2184	265.535	43.2579	0.784994	0.000883461
8148902	GPT	134.287	34.3834	93.6648	26.0171	73.5728	11.46	0.78549	0.00444591
7992956	GLIS2	163.341	51.2161	168.044	43.1927	132.002	28.0371	0.78552	0.00442065
7938608	SPON1	1182.74	135.301	932.562	180.784	733.104	138.711	0.786118	0.000501985
8010673	SLC25A10	269.676	55.1589	243.449	64.9077	191.424	44.8134	0.786302	0.00686842
7992639	TBC1D24	254.992	74.3007	220.241	41.6737	175.129	22.5968	0.79517	0.000216957
8002830	LDHD	253.867	65.889	162.14	42.8956	129.873	24.0698	0.800997	0.00749763
8012349	PER1	528.572	142.994	481.09	125.808	386.649	84.3124	0.803694	0.0102852
8038261	GYS1	512.537	129.972	470.863	107.196	378.587	49.2573	0.804027	0.00183753
8056323	FIGN	358.308	34.9321	336.229	84.1125	272.438	50.6889	0.810274	0.00792663
7971167	LOC646982	94.3378	19.6734	90.9138	14.8714	73.6711	15.3904	0.81034	0.00106272
8055992	ACVR1C	2195.17	398.661	1308.37	217.657	1060.36	229.899	0.810439	0.00138952
7967318	GPR109A	368.621	129.796	346.717	73.4677	281.853	36.3579	0.812921	0.00162247
8060949	ANKRD5	105.544	12.1809	80.8514	14.3692	65.9167	10.3397	0.815281	0.000765668
8019778	PCYT2	268.389	52.7206	202.619	46.389	165.98	30.1111	0.819175	0.00675202
8051030	SLC5A6	390.118	78.8321	313.035	55.7843	257.169	46.3926	0.821535	0.00179255
8135480	DNAJB9	244.189	47.9605	240.2	42.6446	197.727	23.0871	0.823177	0.000564527
7928589	PPIF	290.769	70.1771	346.283	69.4457	285.241	51.4869	0.823723	0.00396685
8019280	PCYT2	310.927	60.6666	235.569	52.1949	194.658	34.5231	0.826332	0.00740856
7965873	IGF1	2129.2	345.941	1772.77	381.422	1465.76	271.015	0.826817	0.00708466
8072160	ZNRF3	144.041	5.52341	153.785	29.5253	127.526	21.2513	0.829251	0.00333282
8104930	SLC1A3	657.607	122.421	560.686	91.2797	467.852	76.6064	0.834427	0.00160087
7935521	AVPI1	848.753	119.219	611.556	124.943	511.459	81.5906	0.836325	0.00614377
8122457	STX11	1441.66	258.442	1274.63	273.994	1069.27	186.183	0.838883	0.0106669
8041487	CCDC75	356.817	61.6964	279.184	55.0036	234.77	40.1693	0.840914	0.00735986
7944401	HMBS	244.422	67.2963	303.016	66.5974	255.152	22.466	0.842041	0.00614809
8026090	GCDH	181.762	26.0854	154.304	19.3747	130.472	11.0992	0.845551	4.73472e-05
7977879	PSMB5	449.669	51.4814	466.789	62.1951	394.884	36.938	0.845958	0.000121635
8166335	PDHA1	799.706	147.21	718.382	137.924	608.037	93.3854	0.846398	0.00668273
8090091	PTPLB	2766.07	231.14	2379.07	445.719	2017.66	241.143	0.84809	0.00397032
8011193	C17orf91	277.029	52.684	310.383	57.9426	263.712	37.973	0.849633	0.00594067
8075857	TST	641.911	81.9002	531.016	80.9993	451.25	50.7981	0.849787	0.000902058
8115918	CLTB	333.442	38.38	362.803	42.6826	308.789	35.6449	0.85112	0.000140485
8148728	CYC1	520.853	56.0737	470.713	68.5201	400.817	40.2825	0.851511	0.000526597
8113773	ALDH7A1	256.554	24.1104	218.127	27.0652	185.885	29.3946	0.852188	0.00102611
8000028	DCUN1D3	708.329	70.6886	789.538	105.671	673.982	111.915	0.85364	0.00206995
7960117	PXMP2	570.697	173.438	396.647	77.2351	338.656	37.4909	0.853797	0.00621217
7958200	EID3	249.314	40.3897	310.269	50.8482	265.36	40.4368	0.855258	0.00461016
8031097	NDUFA3	705.563	113.801	726.61	117.058	621.952	59.1885	0.855964	0.00149186
7991209	MRPL46	337.757	32.8725	299.812	46.3691	256.707	21.0436	0.856228	0.000848914
8159609	SSNA1	241.472	12.5683	230.526	22.3632	197.642	15.842	0.857352	7.28694e-06
8126524	C6orf108	446.048	60.3487	473.549	53.6082	406.25	33.8874	0.857884	4.92469e-05
7923824	SLC41A1	440.406	56.6002	341.24	63.479	293.046	33.9789	0.858768	0.00652742
7915170	MYCBP	199.298	54.9992	247.695	39.3543	213.07	23.8519	0.86021	0.00244509
8053366	SUCLG1	912.242	80.2644	859.22	145.098	740.362	95.1099	0.861668	0.00522184
8092691	BCL6	1186.33	106.778	1101.73	135.644	950.199	115.723	0.862463	0.000662341
7985268	FAH	1585.5	107.268	1481.41	289.693	1278.26	176.698	0.862869	0.0137061
7929649	UBTD1	227.96	43.1196	160.217	25.3769	138.324	17.3972	0.863359	0.00381012
8039511	ISOC2	181.766	36.5619	202.222	34.6228	174.663	20.2673	0.863719	0.00525659
8068857	NDUFV3	684.323	92.461	659.61	85.0487	570.891	108.08	0.865498	0.0067894
8079153	ABHD5	1279.37	302.559	895.8	157.563	775.451	113.83	0.865652	0.0106062
7991735	SNRNP25	225.364	33.4791	220.92	26.9553	191.262	25.9941	0.865753	0.00129542
8119898	VEGFA	707.968	125.252	538.63	90.5468	466.565	54.7201	0.866208	0.00556977
8023855	CYB5A	2654.94	201.341	2139.29	331.517	1854.63	214.961	0.866936	0.00348895
8151413	TCEB1	339.386	45.1376	332.232	30.3734	288.144	26.2476	0.867298	2.55484e-05
8114618	NDUFA2	426.053	42.2377	406.801	42.5706	352.983	27.8217	0.867704	5.0399e-05
7972217	SPRY2	362.986	56.4552	347.894	58.6187	301.923	37.9426	0.867859	0.00707486
8125775	C6orf125	299.708	45.1706	341.902	47.8684	296.962	22.7922	0.86856	0.000827906
7934731	C1D	102.643	9.77385	91.8805	11.8273	79.8422	10.1357	0.868979	0.00171237
8074969	DDT	1086.96	206.365	923.715	173.645	803.141	72.9454	0.869469	0.00935706
7956257	SPRYD4	303.488	36.6786	322.069	50.0211	280.193	20.4316	0.86998	0.00204547
8117572	ZNF391	260.731	27.6719	207.829	23.644	180.831	27.0943	0.870095	0.00201015
8073890	GRAMD4	175.997	29.7582	153.765	21.9441	133.938	17.3352	0.871057	0.0037626
7996041	COQ9	450.343	66.2812	397.002	54.7355	346.321	30.7295	0.872341	0.00129491
8138912	LSM5	148.91	8.76444	141.336	13.7254	123.316	6.45291	0.872498	1.03189e-05
8003922	MED11	113.08	8.59012	124.392	15.1271	108.542	12.2029	0.872583	0.00103923
8096753	HADH	1239.42	175.723	865.176	119.49	755.389	126.743	0.873104	0.00846078
7958466	ACACB	2979.09	314.932	2200.83	276.352	1925.56	343.776	0.874922	0.00866981
8170590	NSDHL	382.427	79.9793	350.385	50.5005	306.584	43.1505	0.874994	0.00649231
7998381	LMF1	239.097	17.0281	234.628	26.8591	205.531	30.1385	0.875984	0.0029099
8053165	MRPL53	1073.74	92.7954	1053.71	106.298	923.902	71.7627	0.876812	9.11216e-05
8011293	KIAA0664	358.392	34.7745	328.277	49.8234	288.027	29.1249	0.87739	0.00466814
8043718	COX5B	2019.68	271.374	1878.02	205.465	1647.97	113.66	0.877503	0.000150185
7972021	TBC1D4	409.824	40.4422	416.03	39.1813	365.354	34.1142	0.878191	0.000130344
8017162	RNFT1	543.383	82.2106	599.725	59.9944	526.796	75.798	0.878396	0.00185471
8110166	HIGD2A	1085.05	128.199	999.671	155.552	878.153	102.413	0.878442	0.00752104
8026679	USE1	399.59	46.329	344.95	37.5157	303.061	25.9133	0.878564	0.000301952
8071806	DDT	656.747	113.585	569.451	104.229	500.379	36.4289	0.878704	0.0111754
7944463	NLRX1	111.044	13.0482	108.646	14.2515	95.4678	9.34954	0.878707	0.00186829
7905088	HIST2H2AC	848.779	93.4537	846.346	124.378	743.857	60.0878	0.878904	0.00291661
7919642	HIST2H2AB	329.573	29.6523	328.153	45.9113	288.572	30.2988	0.879382	0.00350896
8072979	POLR2F	259.833	25.1438	247.385	15.5364	217.572	13.0757	0.879489	1.70135e-07
8110971	CMBL	394.694	56.0081	388.545	40.1708	341.743	44.4414	0.879547	0.00140134
8089082	DCBLD2	724.407	53.5538	736.875	103.717	648.144	62.2107	0.879585	0.0030555
8139232	PSMA2	1412.56	78.2071	1407.73	111.607	1238.73	50.3719	0.879944	8.05198e-07
8170704	ABCD1	226.023	40.4518	160.53	19.9864	141.523	18.8205	0.8816	0.00431821
8034589	FARSA	256.999	20.1706	258.88	19.7518	228.254	15.3312	0.881699	4.92434e-06
7973427	THTPA	133.218	20.1767	136.61	16.4854	120.467	12.209	0.881836	0.00152175
8172905	HSD17B10	321.318	26.6058	299.917	40.1425	264.752	24.8287	0.882751	0.00265332
8008706	DYNLL2	626.811	90.836	637.342	72.3631	563.127	81.1863	0.883555	0.00458016
8025586	MRPL4	211.689	20.0065	194.652	21.2197	172.206	15.3665	0.884685	0.000648678
7948176	TNKS1BP1	253.303	25.6274	280.3	25.2164	248.071	31.17	0.885018	0.00101152
8160857	SIGMAR1	537.383	41.9844	532.03	52.1048	470.89	44.3919	0.885082	0.000382523
7932964	C1D	222.711	15.3997	204.783	25.0758	181.253	17.3017	0.8851	0.00185694
7985757	MRPS11	971.53	118.694	993.784	105.256	879.611	46.5907	0.885112	0.00013765
8119712	SRF	362.87	14.522	375.435	43.8233	332.309	31.4365	0.885131	0.00131795
8105311	NDUFS4	451.438	47.4016	399.114	48.2778	353.3	28.1144	0.885211	0.00109881
8086555	LZTFL1	148.759	14.1365	164.45	19.6495	145.603	17.1815	0.885393	0.00312354
8058914	AAMP	358.063	34.8191	317.692	23.5327	281.296	22.3627	0.885435	1.77257e-05
8097543	ZNF330	194.086	36.1973	206.876	26.5543	183.204	18.8644	0.885573	0.00315884
7951781	C11orf71	349.257	77.861	324.314	40.5881	287.455	27.961	0.886348	0.00248747
7916130	KTI12	200.941	13.7609	202.384	20.4281	179.443	14.5521	0.886647	0.000314028
7940066	TMX2	750.804	89.9349	823.767	67.6981	730.683	77.7668	0.887003	0.000293964
7914904	STK40	446.737	56.0245	464.992	61.7716	412.652	44.9405	0.887438	0.00507287
8168424	SLC16A2	398.502	45.7449	362.68	42.0361	321.876	49.9694	0.887492	0.00870226
8165258	AGPAT2	1745.47	168.261	1458	212.153	1295.2	144.366	0.888345	0.00910987
7934885	RNLS	421.187	23.2025	376.838	37.1807	335.133	24.7691	0.889329	0.000253615
8015104	KRT10	302.109	19.5466	313.009	25.6696	278.731	18.6879	0.890487	3.60405e-05
8091446	PFN2	547.211	46.1968	583.046	57.617	519.469	54.1763	0.890958	0.00112978
8178188	RNF5P1	264.331	23.9072	271.459	29.6097	241.924	22.1223	0.891198	0.00130789
8036840	AKT2	1774.67	137.591	1370.87	207.034	1221.79	129.977	0.891255	0.0121007
8080168	ACY1	378.76	65.2983	306.133	43.4955	272.889	26.5229	0.891407	0.00764997
7939329	PDHX	685.459	59.0269	621.574	86.3053	554.139	64.9366	0.891509	0.00992103
8087576	IFRD2	147.654	18.3935	146.358	16.2765	130.559	14.8649	0.892051	0.00327723
7989924	SNAPC5	109.238	12.1638	126.63	15.1811	112.981	8.6774	0.89221	0.00177833
8034210	TMEM205	261.483	28.6275	282.923	27.5399	252.434	16.1587	0.892238	0.000202554
8011747	SLC25A11	646.428	79.3357	617.754	74.4301	551.263	42.8495	0.892366	0.00191536
7948836	TMEM223	213.491	20.5408	235.405	31.1293	210.097	17.67	0.892491	0.00421242
8045425	R3HDM1	314.808	38.1358	316.333	41.4903	282.371	25.7984	0.892637	0.00472067
8024219	ATP5D	396.731	39.8101	345.759	43.2492	308.803	29.4775	0.893118	0.00406508
8145914	BAG4	474.387	87.3166	332.449	39.0955	296.966	29.9307	0.893268	0.00331571
8052698	C1D	176.77	10.2461	165.263	18.2751	147.654	11.6562	0.89345	0.00117335
8118661	PFDN6	185.12	13.8322	200.629	16.8079	179.319	11.2609	0.893788	5.32139e-05
8178270	PFDN6	185.12	13.8322	200.629	16.8079	179.319	11.2609	0.893788	5.32139e-05
8179559	PFDN6	185.12	13.8322	200.629	16.8079	179.319	11.2609	0.893788	5.32139e-05
8115261	CCDC69	679.519	66.9243	699.101	97.7694	625.404	69.0129	0.894583	0.0110559
7991779	ITFG3	508.036	66.3358	507.418	61.9999	454.106	43.9502	0.894935	0.00423796
8158406	TBC1D13	410.69	30.3492	389.917	38.3319	348.984	21.52	0.895023	0.000278404
8065693	NECAB3	139.648	11.0979	128.483	13.9988	115.009	10.2427	0.895131	0.00172685
8126512	MRPL2	174.789	19.8444	153.748	16.5011	137.634	12.3781	0.895191	0.00162334
8081241	C3orf26	392.247	43.4086	328.317	33.5927	294.082	36.3786	0.895726	0.00417115
8008132	ATP5G1	1162.39	105.847	1274.06	113.834	1141.7	56.4717	0.896113	6.99348e-05
7953547	ATN1	558.789	25.2414	562.03	55.035	503.952	45.8946	0.896663	0.0010917
8152053	ANKRD46	340.412	44.0634	296.892	29.3621	266.214	35.8753	0.896671	0.00567088
7978824	RPS29	1019.68	122.116	1001.42	82.7304	898.339	79.778	0.897068	0.000344753
8069633	ATP5J	575.636	35.8044	529.43	60.7614	475.138	32.4018	0.897452	0.00164875
8118535	RNF5	187.159	16.4546	189.834	18.7554	170.381	13.8583	0.897525	0.000852624
8179472	RNF5	187.159	16.4546	189.834	18.7554	170.381	13.8583	0.897525	0.000852624
8121578	NT5DC1	319.79	34.3602	268.584	27.2869	241.193	25.324	0.898017	0.00260033
8166230	TXLNG	448.328	40.2863	388.619	40.9768	349.043	38.7888	0.898163	0.00387822
8162880	MRPL50	347.319	38.7201	373.857	41.279	335.864	26.6149	0.898378	0.00186943
8007561	G6PC3	482.352	56.6909	508.045	66.5124	456.513	48.6939	0.898568	0.00990295
7940996	PRDX5	328.083	24.8765	333.396	43.9832	299.666	26.3064	0.898829	0.00722135
7974799	MNAT1	261.693	26.4289	238.915	26.3283	214.858	20.2788	0.899308	0.00318609
8078173	OXNAD1	203.737	20.0798	182.906	19.3775	164.523	14.7329	0.899498	0.00220951
8134211	C7orf64	271.846	17.8171	246.546	28.0609	221.777	19.5535	0.899538	0.00327345
7914940	MRPS15	1257.05	146.04	1152.06	154.086	1036.58	93.7946	0.899765	0.00877128
8026193	C19orf53	1539.4	46.7918	1475.43	139.731	1327.83	89.4637	0.899963	0.000449814
8148710	EXOSC4	196.574	25.7726	212.03	22.2441	190.904	12.8949	0.900365	0.00107908
8011968	MED31	216.777	22.0786	230.861	16.2855	207.862	12.2323	0.900378	1.82657e-05
8164428	TRUB2	231.016	30.6648	241.265	23.3737	217.251	14.0842	0.900468	0.000518382
7928524	VDAC2	321.874	11.0395	304.788	32.6399	274.457	27.0615	0.900487	0.00343968
7940835	COX8A	893.11	112.976	862.974	103.085	777.612	55.5643	0.901083	0.00331334
8130003	SF3B5	388.354	23.3758	428.13	43.3326	385.823	30.1832	0.901184	0.00130718
7942503	PPME1	503.609	34.9459	456.581	37.869	412.024	32.5947	0.902412	0.000387744
8003401	APRT	159.933	21.4267	171.948	15.4729	155.252	14.8966	0.902898	0.00155157
8159687	MRPL41	268.381	31.5645	262.161	32.989	236.799	15.7426	0.903258	0.00507175
8150356	RNF5P1	173.989	17.8048	177.292	18.768	160.18	14.3657	0.903482	0.00318802
8045933	TANK	388.576	26.4811	383.462	25.6192	346.975	27.5154	0.904848	0.000124815
8131414	ZDHHC4	368.62	27.1186	341	33.7806	308.68	29.8638	0.905221	0.00331113
8080676	PDE12	143.996	20.1322	166.161	12.8039	150.487	9.51166	0.905668	0.000128065
7920303	S100A13	382.173	25.3035	343.077	33.1815	310.784	33.7228	0.905872	0.00471855
8088128	DCP1A	575.854	25.8402	591.434	72.297	535.872	46.5368	0.906055	0.0081035
8028705	TIMM50	516.488	35.0424	489.193	45.2384	443.589	23.0537	0.906778	0.00043486
8132399	C7orf36	317.268	28.5884	326.011	33.353	295.692	21.9975	0.907001	0.0022121
8106702	ZCCHC9	221.657	23.3396	213.569	21.6952	193.728	12.765	0.907099	0.00161035
8012376	VAMP2	625.522	73.2079	568.816	61.796	515.986	53.1096	0.907124	0.00733968
8032455	PLEKHJ1	417.827	63.5353	312.698	25.128	283.664	21.4229	0.907151	0.0004567
8074688	THAP7	165.787	14.5123	157.434	14.1928	142.933	8.43439	0.907889	0.00053142
8157203	DNAJC25	175.839	17.3885	185.25	16.0495	168.21	11.502	0.908014	0.000602212
7906703	NDUFS2	481.177	54.8007	469.578	43.5985	426.412	25.9389	0.908075	0.000747631
7959070	PEBP1	1677.14	150.306	1765.46	171.456	1604.48	111.371	0.90882	0.00158001
7906185	APOA1BP	450.037	31.0268	479.113	54.0156	435.437	30.8487	0.908839	0.00444775
7935639	SLC25A28	356.902	24.8688	360.325	28.9881	327.501	17.0502	0.908903	0.000154079
7901135	TMEM69	568.86	49.3034	601.422	66.9882	546.733	43.1351	0.909068	0.00516841
8063893	ADRM1	592.507	43.5783	581.971	67.8258	529.623	42.0521	0.91005	0.00733955
7964021	RNF41	332.221	27.4301	276.647	25.8797	251.804	21.6028	0.9102	0.00266061
8103289	PLRG1	386.458	20.6309	376.813	28.4765	343.003	15.8161	0.910272	7.04414e-05
8033465	TIMM44	187.878	21.8405	175.39	11.3522	159.687	13.3594	0.910469	0.000318784
7954460	LYRM5	341.912	29.6157	346.185	34.964	315.201	31.8882	0.910498	0.00671228
7900792	PTPRF	1078.95	74.8757	855.284	69.9866	778.948	90.0234	0.910748	0.0051044
8113010	CCNH	638.147	89.4398	585.324	66.3828	533.368	36.6957	0.911236	0.00544308
7941296	SSSCA1	289.6	12.587	279.691	23.3451	254.978	18.7926	0.911642	0.000929139
7912303	DFFA	317.531	20.0885	301.05	23.6215	274.474	23.435	0.911722	0.00117901
7931479	INPP5A	511.804	43.0046	426.718	40.2974	389.176	34.0063	0.912021	0.0035577
8025506	PIN1	373.396	16.1651	349.747	31.1459	319.012	28.593	0.912121	0.0028996
7948798	BSCL2	250.907	18.0806	272.233	26.8711	248.456	23.0113	0.91266	0.00561723
7941946	NDUFV1	577.001	56.5752	574.096	61.678	524.052	41.2427	0.91283	0.00585824
8175947	HCFC1	317.924	20.2225	339.999	35.7691	310.404	21.1004	0.912956	0.00391456
7933582	TIMM23	864.479	105.964	879.944	87.7338	803.457	51.1725	0.913077	0.00245157
8011212	SDHC	1853.46	141.397	1928.27	202.965	1761.09	116.135	0.913303	0.0038415
8015526	KAT2A	278.752	22.3767	304.117	22.5781	277.752	25.9755	0.913306	0.0016647
7984922	MPI	288.421	31.9946	302.976	20.7634	276.716	25.3938	0.913324	0.00105867
8074464	UFD1L	217.486	11.6055	222.769	25.0822	203.491	10.8853	0.913464	0.00454342
8140371	TMEM120A	364.892	55.8335	265.115	27.3932	242.241	19.3636	0.91372	0.0053092
7946221	TAF10	877.1	62.4922	939.384	90.8394	858.579	45.1316	0.913982	0.00152066
8078008	LSM3	1418.68	77.3045	1353.57	139.603	1237.8	71.3375	0.914467	0.00300141
8133690	MDH2	1492.07	94.0094	1350.03	110.229	1234.86	96.777	0.914688	0.00146037
8164481	C9orf114	174.839	14.4193	179.497	11.346	164.236	8.54185	0.914976	3.784e-05
7914218	TAF12	150.803	19.7469	148.203	11.78	135.609	10.1838	0.915022	0.00109942
8087685	TMEM115	439.497	22.094	435.161	36.7627	398.284	25.2622	0.915256	0.000959763
8069561	BTF3L4	673.677	67.5596	593.87	57.283	543.737	33.6717	0.915582	0.0024059
8044669	RABL2A	436.171	29.6623	405.31	35.2474	371.15	32.2388	0.915719	0.00333855
8172520	TFE3	673.058	50.6348	788.695	81.5294	722.235	64.5174	0.915734	0.00831384
8072659	TOM1	392.21	34.4001	364.662	36.3053	334.009	24.0806	0.915942	0.00421322
7915567	ERI3	178.611	13.2856	190.536	12.8018	174.541	9.43512	0.916052	9.50156e-05
7935810	NDUFB8	819.444	71.7704	725.859	48.8266	664.993	29.9174	0.916147	4.87907e-05
7909441	G0S2	4119.22	417.47	3714.69	291.683	3403.48	346.376	0.91622	0.00424802
8067756	UCKL1	223.474	19.6659	204.985	15.7271	187.817	12.2723	0.91625	0.000600317
8065992	NFS1	252.001	22.745	239.19	23.6577	219.186	13.0872	0.916368	0.00289944
8061075	SNRPB2	285.643	35.1436	282.02	23.6052	258.466	22.3589	0.916483	0.00295572
7955361	LARP4	288.427	33.1536	320.952	27.0798	294.166	21.2994	0.916543	0.00167022
7914750	C1orf212	296.379	37.9397	312.193	25.4689	286.147	18.6097	0.916571	0.000950678
8068305	ITSN1	1444.23	198.439	1333.84	143.15	1222.81	113.815	0.91676	0.0118042
8085233	RPUSD3	224.92	19.8025	220.004	19.2664	201.764	17.684	0.917091	0.0041011
8077171	RABL2B	402.284	28.68	372.646	31.5051	341.774	29.0905	0.917154	0.00314414
7914887	TRAPPC3	528.9	46.9117	507.225	50.9204	465.382	40.342	0.917507	0.00787462
8001924	FAM96B	390.002	25.8913	381.464	25.6291	350.001	19.6618	0.91752	0.000141264
8005994	ERAL1	401.349	33.6752	391.31	38.3268	359.059	21.123	0.917582	0.00300275
8079707	NDUFAF3	1496.68	102.561	1430.71	119.198	1313.12	85.1671	0.917814	0.0012722
7949383	SYVN1	528.264	27.5406	518.612	37.9308	476.346	30.7614	0.918501	0.000555677
8024966	RPL36	701.367	79.8712	730.834	70.5882	671.474	60.4339	0.918778	0.00817618
8026724	MRPL34	492.603	53.0556	493.51	40.4846	453.487	28.7932	0.918902	0.00122864
7949503	EFEMP2	733.477	59.5742	681.77	49.3182	626.519	66.1249	0.918961	0.00502231
7901418	BTF3L4	879.249	85.2731	782.958	72.1737	719.594	37.9738	0.919072	0.00189702
7960689	MLF2	1245.9	116.045	1269.98	127.135	1167.23	110.025	0.919095	0.0110613
7948881	WDR74	254.039	21.6824	252.526	22.6339	232.1	16.1311	0.919113	0.00286745
8062371	MANBAL	573.832	44.8387	561.771	57.5541	516.402	39.7435	0.919239	0.0077562
8013094	COPS3	754.792	61.3178	726.228	52.5441	667.729	42.932	0.919449	0.000577738
8150206	LSM12	1484.61	90.8755	1375.59	94.0662	1264.81	65.3884	0.919469	0.000161873
8062433	RPRD1B	313.81	16.3685	285.72	19.7704	262.725	14.0065	0.919518	0.000202349
8037037	ATP5SL	292.919	26.2494	288.544	23.6784	265.468	17.9087	0.920028	0.00169749
8042495	SNRNP27	504.16	40.2105	447.116	35.3363	411.364	29.6	0.920039	0.00167026
8171001	FUNDC2	500.962	46.1125	522.999	49.4697	481.39	38.2482	0.920442	0.00624213
7959282	RNF34	214.582	22.5475	225.082	20.3624	207.185	11.9575	0.920487	0.00231158
8024623	NFIC	827.32	68.6371	737.212	67.9572	678.614	54.0669	0.920514	0.00556754
7992021	STUB1	239.963	12.7294	234.776	16.9941	216.127	15.6313	0.920567	0.00108738
8090420	TPRA1	351.572	23.6361	354.848	20.9344	326.689	23.9959	0.920647	0.000374427
8087634	TUSC2	220.984	14.4559	228.067	19.9812	209.991	11.8813	0.920744	0.00182416
8015908	LSM12	1506.18	90.1288	1398.54	94.4517	1287.84	65.7682	0.920845	0.000172887
8078252	UBE2E2	509.694	39.7106	540.07	50.9403	497.352	44.9731	0.920903	0.00907423
8079630	CCDC72	1136.39	84.3386	1125.64	105.317	1036.62	61.7736	0.920909	0.00323814
8108558	SLC35A4	919.521	97.8939	932.272	84.2914	858.549	74.1046	0.920921	0.00662527
7992973	DNAJA3	306.979	29.2257	273.608	16.2506	251.972	14.8568	0.920925	0.000115715
8165438	DPP7	857.721	101.379	836.662	64.9101	770.524	54.7861	0.92095	0.0016052
7927519	TIMM23	958.343	119.223	967.269	98.1587	890.823	57.06	0.920967	0.00613798
8002987	C16orf61	469.09	51.9423	523.71	44.3959	482.403	43.9633	0.921125	0.00609034
8084439	EIF4G1	682.726	75.4495	716.062	53.759	659.639	44.9455	0.921203	0.00116367
8114455	HSPA9	1091.63	119.766	1115.74	82.3855	1027.96	51.7725	0.921322	0.000386304
8121613	RWDD1	345.297	16.4103	344.942	27.0123	317.857	17.9466	0.921479	0.000875109
7933659	CSTF2T	186.392	17.1426	202.371	9.86054	186.497	11.6096	0.921561	4.55118e-05
7980309	C14orf1	847.62	62.3486	770.542	67.1075	710.148	64.6784	0.921621	0.00712871
8087748	VPRBP	287.48	29.8003	302.518	21.3899	278.808	16.4017	0.921625	0.000475576
8002104	CENPT	154.476	15.6144	157.047	9.88836	144.807	11.5496	0.922061	0.00101983
8169240	PRPS1	283.583	27.7257	313.31	16.2603	288.897	22.8775	0.922081	0.00041247
7998604	HAGH	544.33	51.7656	527.571	44.3787	487.064	39.284	0.923219	0.00488043
7955777	C12orf10	353.996	34.4621	311.368	26.2735	287.526	23.0968	0.923428	0.00500011
8080162	ABHD14A	432.209	50.2082	399.936	36.4193	369.314	29.8585	0.923432	0.00728336
8025500	UBL5	713.343	48.0464	703.479	52.3362	649.707	35.8455	0.923563	0.000741633
8115895	KIAA1191	575.758	37.4564	565.473	44.8887	522.338	31.9053	0.923718	0.00161255
8159249	MRPS2	445.796	39.7303	374.99	32.0368	346.558	24.3444	0.92418	0.00391429
7899346	CCDC72	1031.29	74.2644	1011.07	96.0692	934.459	55.6496	0.924229	0.00508808
8117955	MRPS18B	470.634	42.2816	441.06	26.4404	407.89	28.7134	0.924795	0.000597125
8177824	MRPS18B	470.634	42.2816	441.06	26.4404	407.89	28.7134	0.924795	0.000597125
8179139	MRPS18B	470.634	42.2816	441.06	26.4404	407.89	28.7134	0.924795	0.000597125
8076417	NDUFA6	1205.19	85.9527	1118.5	103.678	1034.39	83.2426	0.924804	0.00891499
7999520	RSL1D1	1282.42	126.869	1127.13	94.0944	1042.39	49.7549	0.92482	0.00150714
8024019	PTBP1	964.522	67.5787	1029.17	99.86	951.888	58.6871	0.924912	0.00655674
8062603	TOP1	669.422	78.3231	688.833	58.9593	637.292	32.7526	0.925176	0.00217733
8162352	NOL8	344.429	28.5919	362.768	27.8285	335.757	20.7505	0.925541	0.00168797
8164653	UCK1	520.309	28.2203	444.379	28.7098	411.324	27.3183	0.925615	0.000771159
7918759	BCAS2	328.198	12.1207	327.83	19.4151	303.842	21.9208	0.926829	0.000865587
7984203	ZNF609	264.918	15.0367	270.2	21.2938	250.466	18.9809	0.926962	0.00442057
8165309	EDF1	981.343	63.5134	915.889	58.9098	849.375	40.8857	0.927378	0.00026915
8076511	RPL5	3453.41	325.252	3326.61	327.783	3085.12	155.133	0.927407	0.00693689
7981032	DDX24	961.076	46.3491	952.745	53.3137	883.932	63.0536	0.927773	0.000709287
7935627	GOT1	336.618	42.5224	320.62	22.8093	297.478	19.8199	0.92782	0.00185457
8007008	THRA	726.893	43.8512	638.37	51.5126	592.51	46.7188	0.928161	0.00637533
8033118	MLLT1	307.411	21.8935	291.963	21.4688	271.217	20.6711	0.928944	0.00410319
7963750	CBX5	904.089	62.9721	848.86	57.1202	788.746	50.7029	0.929182	0.00142121
8167165	ARAF	379.691	13.1838	375.949	29.2293	349.333	20.4263	0.929204	0.00251937
8135114	CUX1	271.938	18.2513	278.273	23.1384	258.597	10.3829	0.929292	0.00199048
8030403	PRR12	160.554	15.0423	152.435	10.1484	141.669	7.34992	0.929375	0.00062932
8016552	PHB	907.447	84.1916	956.316	84.001	889.153	61.8373	0.92977	0.00804632
8161114	GBA2	355.332	31.9499	349.215	31.1986	324.738	18.8212	0.929909	0.00619158
8010512	RPTOR	191.477	7.45099	190.794	12.2843	177.443	10.5848	0.930027	0.000919197
7905185	RPRD2	820.583	48.2559	729.933	66.7778	679.134	38.7871	0.930405	0.00729491
8134981	TRIP6	206.16	9.08489	216.078	12.7918	201.071	12.5008	0.93055	0.000716618
8068902	RRP1B	207.173	12.739	198.48	14.5863	184.709	11.0954	0.930622	0.00231158
7977820	PRMT5	496.267	29.8912	489.266	40.1327	455.397	26.4067	0.930777	0.00415563
8034454	DHPS	303.352	21.8548	251.019	16.4638	233.686	13.2485	0.93095	0.000981468
7914194	DNAJC8	280.428	25.3221	275.819	15.3174	256.908	17.6832	0.931438	0.000983134
8171111	SLC25A6	3655.29	229.093	3485.5	153.951	3247.54	156.673	0.931726	2.83563e-05
8177003	SLC25A6	3655.29	229.093	3485.5	153.951	3247.54	156.673	0.931726	2.83563e-05
8110318	PRELID1	1139.16	88.7234	1203.06	117.026	1120.94	56.3284	0.931739	0.00998286
7947221	LIN7C	676.92	57.1629	665.998	53.184	620.682	45.9193	0.931958	0.0076168
8146914	TERF1	501.932	28.4469	494.242	36.7136	460.928	28.3571	0.932596	0.00340541
7997702	COX4I1	1443.19	71.8112	1398.42	97.425	1305.35	52.5821	0.933445	0.000872587
8005313	DRG2	342.937	18.44	323.507	24.1324	302.118	13.3958	0.933886	0.00191766
8126646	MRPS18A	700.473	51.8412	626.885	39.6527	585.706	28.919	0.934312	0.000806656
8013588	POLDIP2	970.251	65.0228	926.71	82.751	866.567	42.434	0.9351	0.00844508
7996051	POLR2C	280.109	18.5524	255.682	17.486	239.23	13.6941	0.935655	0.00259774
8000603	TUFM	315.137	20.8958	311.79	21.6857	291.757	19.3566	0.935746	0.00455535
7996891	CIRH1A	998.791	59.5681	916.94	57.7967	858.495	77.1177	0.936261	0.0103679
8028514	EIF3K	1454.62	88.796	1364.05	104.127	1278.73	69.8603	0.937454	0.0054746
8146122	GOLGA7	1093.86	47.6024	1090.28	73.9534	1022.37	52.2572	0.937716	0.00240811
7938777	LDHA	4036.71	307.088	4142.36	296.609	3886.81	281.615	0.938309	0.00927994
8139392	DDX56	404.598	16.1751	397.623	13.507	373.124	22.3111	0.938385	0.000153741
7950644	NDUFC2	1924.02	76.6431	1783.33	117.322	1673.61	79.7556	0.938476	0.00184205
7980296	TMED10	2509.09	96.9985	2589.31	133.051	2430.31	98.7874	0.938594	0.000173276
8034482	TNPO2	467.234	21.957	460.971	28.5445	432.709	33.0304	0.938689	0.00679619
7990361	UBL7	307.169	20.2708	313.572	20.6009	294.649	16.0187	0.939652	0.00312989
7900051	EIF2C3	462.272	37.8386	407.946	29.561	383.403	18.8672	0.939839	0.00444449
8033899	EIF3G	995.231	95.7833	953.351	58.7524	896.126	61.608	0.939974	0.00526896
8078262	UBE2E1	345.538	33.8061	374.124	21.8581	351.991	20.8242	0.94084	0.00265896
8032137	C19orf6	939.46	51.5813	935.908	65.2732	880.847	41.3615	0.941168	0.00384772
8147654	POLR2K	792.522	75.2804	835.128	56.8115	786.173	44.5438	0.94138	0.00538148
7906662	UFC1	1775.06	107.57	1880.54	64.0006	1770.36	52.3462	0.941411	1.09912e-06
8120431	PTP4A1	934.328	108.843	833.93	53.1624	785.102	52.2733	0.941449	0.00655263
8083352	SELT	1621.4	166.622	1738.15	91.3902	1638.19	90.6801	0.942487	0.00155043
8175844	IDH3G	1011.67	81.8706	972.232	59.7938	916.907	65.1169	0.943094	0.00882723
7905700	UBAP2L	1265.36	39.4542	1301.14	61.7232	1228.2	51.1842	0.943942	0.00031358
8052925	TEX261	1109.23	86.6907	995.099	61.5574	939.523	60.5952	0.94415	0.00746036
7941274	SCYL1	559.782	21.9554	531.413	27.9894	503.078	32.1075	0.94668	0.0055528
8125752	CUTA	579.082	22.0493	625.659	39.1688	592.375	22.2025	0.946802	0.00290409
8000425	GTF3C1	198.458	10.829	198.593	9.32886	188.066	8.0689	0.946993	0.000629296
7937476	RPLP2	5095.16	249.898	4628.89	198.884	4388.73	289.326	0.948118	0.00414427
8178476	BAT1	1760.76	93.2531	1708.85	92.7365	1620.84	54.3149	0.948496	0.00111193
8124926	BAT1	1631.59	85.2072	1583.05	87.1426	1502.28	49.9423	0.948978	0.00133839
8123989	RANBP9	700.847	54.346	591.96	27.9469	561.838	34.3952	0.949115	0.00459136
8018620	EXOC7	628.856	29.2495	611.667	32.0671	581.749	29.9062	0.951088	0.00486603
8179750	BAT1	1854.38	98.1861	1791.76	98.4564	1704.25	60.1805	0.951159	0.00227346
8001666	CSNK2A2	933.218	89.6337	785.06	34.7034	751.06	37.2103	0.956691	0.00547753
7960716	PHB2	982.612	96.3395	884.125	39.8511	847.681	39.5186	0.958779	0.00695923
8019930	MYL12B	2022.95	70.4609	2092.04	79.1773	2212.49	95.8447	1.05758	0.000119903
8151532	FABP4	4612.97	353.582	4337.62	224.776	4607.92	316.425	1.06231	0.00361289
7993833	METTL9	774.747	64.3754	707.567	54.2227	762.088	27.012	1.07705	0.000427668
7931187	BUB3	305.51	16.7879	302.02	22.3793	325.297	18.5567	1.07707	0.00123475
8045208	POTEE	1321.96	85.3515	1415.55	115.359	1526.64	106.429	1.07848	0.00362982
8079950	GNAI2	1789.52	149.656	1882.4	154.501	2035.75	91.4941	1.08146	0.000720371
8053064	MOBKL1B	624.087	41.7727	665.388	49.5691	719.921	55.3148	1.08196	0.00248145
7989387	VPS13C	497.03	32.1365	496.959	43.4421	537.729	27.8293	1.08204	0.00153221
8092933	ACAP2	376.094	19.1819	377.292	33.3721	409.277	17.3396	1.08477	0.000781959
8002729	GLG1	864.423	79.6361	889.157	77.3306	965.117	75.0945	1.08543	0.00369994
7978570	SNX6	731.136	54.8494	788.805	72.3088	857.874	55.4226	1.08756	0.00212716
8097148	KIAA1109	814.832	78.9856	750.525	55.3522	819.887	52.544	1.09242	0.000297659
8112772	AP3B1	385.473	30.896	389.958	31.8799	426.002	27.7694	1.09243	0.000634779
8045321	POTEF	1377.79	120.56	1500.74	130.86	1641.16	128.496	1.09357	0.00177655
8000413	NSMCE1	282.191	25.1419	270.496	22.8352	296.228	17.6075	1.09513	0.000403649
8140828	SRI	881.978	54.1942	860.26	65.9818	943.414	42.0998	1.09666	4.82257e-05
7986010	IQGAP1	1290.82	102.764	1462.29	125.963	1604.01	91.1389	1.09691	0.000324868
8046604	AGPS	344.906	31.6609	346.855	30.0486	380.643	29.3702	1.09741	0.00110899
8084541	VPS8	197.823	13.8008	203.123	17.5455	222.998	12.4997	1.09785	0.000283695
7985044	UBE2Q2	273.687	30.1399	279.383	26.1737	306.746	21.0953	1.09794	0.00105946
7992205	UBE2I	207.614	15.1785	190.953	12.2725	210.151	9.56778	1.10053	4.35834e-06
7985166	IREB2	441.717	35.633	393.033	34.4226	432.867	35.0751	1.10135	0.00100664
7967624	SLC15A4	316.623	35.3157	334.111	27.5201	368.104	32.8633	1.10174	0.00117442
7979179	ERO1L	438.877	55.3818	465.319	50.485	513.421	42.7564	1.10338	0.00297511
7920123	S100A10	3356.62	362.378	3594.22	345.541	3966.47	379.058	1.10357	0.00276287
8116372	RNF130	1137.49	161.426	996.629	87.1326	1100.55	93.4502	1.10427	0.000951745
8053801	ANKRD36	812.387	107.975	749.809	78.6658	829.163	74.7314	1.10583	0.00271912
8000217	SMG1	2698.4	330.441	2747.25	292.841	3043.14	301.961	1.1077	0.00368
8042207	COMMD1	329.993	19.895	334.851	33.8842	371.182	34.4618	1.1085	0.00207631
7963174	LASS5	239.192	21.6452	247.305	21.8023	274.147	22.643	1.10854	0.000577846
8157524	TLR4	563.627	45.132	604.42	49.2306	670.349	77.8536	1.10908	0.00276228
7997281	TERF2IP	253.523	30.4366	213.47	16.1476	236.999	18.3018	1.11022	0.000132327
7965064	OSBPL8	607.488	39.4396	581.509	61.5692	646.033	41.7814	1.11096	0.000583427
8041236	SPAST	155.029	12.3569	157.486	11.3015	175.101	9.8394	1.11185	8.94511e-06
8103904	LOC391722	404.268	40.011	404.208	34.667	449.447	40.4783	1.11192	0.000585588
8117888	RAN	375.188	39.5226	400.593	40.7982	445.778	42.2933	1.1128	0.00167228
8132292	40793	398.512	31.9545	408.408	41.7148	454.606	31.2358	1.11312	0.000440244
8109428	SAP30L	165.572	22.458	158.604	14.6805	176.572	13.4959	1.11329	0.000333988
8043100	TMSB10	3703.4	306.99	4052.37	384.114	4517.23	224.496	1.11471	6.30864e-05
8108166	TXNDC15	212.807	17.9651	221.098	24.5928	246.471	19.0988	1.11476	0.00106275
8106784	RASA1	452.744	24.9653	440.541	43.7789	493.079	29.6544	1.11926	0.000115852
8015715	BECN1	345.219	43.3643	342.499	34.3235	383.407	42.2366	1.11944	0.00193753
8000834	SMG1	1969.07	237.807	1982.5	267.997	2221.58	219.385	1.1206	0.00462048
8048980	CAB39	552.798	46.3247	558.436	65.713	626.044	62.5544	1.12107	0.00230208
8001496	NUDT21	621.598	49.3511	612.81	79.265	687.187	47.7242	1.12137	0.00132422
8092409	PARL	174.154	16.6015	168.485	15.1324	188.956	13.8491	1.1215	9.44495e-05
7980580	GALC	240.286	15.411	267.761	25.6807	300.434	33.5139	1.12202	0.00144198
8070819	PTTG1IP	777.852	71.2154	873.199	81.8953	979.857	86.2005	1.12215	0.000330201
7938592	FAR1	372.853	28.0042	400.685	32.7508	449.883	29.4234	1.12278	1.92766e-05
7994006	SMG1	2029.23	247.533	2071.01	243.754	2336.13	252.681	1.12802	0.00197791
8128956	FYN	551.808	66.0167	644.623	78.8744	727.158	79.7395	1.12804	0.00251925
7966003	APPL2	319.323	20.2001	271.983	30.6844	307.368	32.463	1.1301	0.00124624
8140730	C7orf23	368.302	54.7079	316.687	38.6029	358.318	34.7446	1.13146	0.00118247
7980547	SEL1L	615.656	57.97	651.983	76.5862	738.384	65.0257	1.13252	0.000584039
8019273	THOC4	547.996	72.3368	579.053	84.2755	657.591	55.8498	1.13563	0.00178221
7959146	NME2P1	548.258	67.7578	580.445	74.0142	659.212	40.8819	1.1357	0.000278421
8068238	IFNAR2	199.767	20.6004	221.88	20.5615	252.236	31.1104	1.13681	0.00082292
8000638	SMG1	1620.28	179.827	1663.58	210.929	1894.52	209.531	1.13882	0.00154431
7995843	NUP93	230.462	28.6277	254.86	27.4082	290.44	27.5542	1.1396	0.000265706
8042468	ANXA4	501.2	78.2674	598.967	68.759	682.818	94.0209	1.13999	0.00274989
8000156	SMG1	1537.88	188.068	1571.91	210.793	1793.85	206.709	1.14119	0.00210448
8019772	THOC4	604.992	82.9734	636.528	95.7424	726.742	64.8822	1.14173	0.00170291
8095333	EXOC5	253.067	24.3784	237.669	15.5625	271.795	24.8012	1.14359	7.03439e-06
8134257	GNG11	1068.88	111.049	1078.1	122.706	1235.02	148.057	1.14555	0.000876348
8000823	SMG1	1457.66	160.943	1490.73	194.24	1707.82	204.2	1.14563	0.00163551
7906061	SYT11	129.796	17.4883	153.07	22.0026	175.487	15.1994	1.14645	0.000830526
7904969	VOPP1	272.679	43.8836	355.869	37.1626	408.201	37.0582	1.14705	9.11922e-05
8002333	SMG1	1201.12	139.392	1226.44	163.7	1406.95	170.091	1.14718	0.00176039
8139712	VOPP1	241.69	39.7757	316.702	32.722	363.359	31.3783	1.14732	6.0826e-05
8069494	BAGE2	532.522	78.5768	481.613	55.3019	553.591	81.8023	1.14945	0.00240074
8155458	RBPJ	171.158	9.89896	184.095	22.8419	212.229	21.4235	1.15282	0.000342519
8035847	ZNF675	115.039	13.7673	126.91	12.7663	146.371	14.2791	1.15334	6.66064e-05
8017210	AP1S2	341.109	49.9746	388.278	54.9805	448.365	62.3669	1.15475	0.00283224
7900009	EIF2C4	235.632	22.3708	244.195	28.5116	282.911	27.1045	1.15854	0.00011109
8047419	CASP8	196.76	14.6557	202.845	30.6227	235.215	28.6007	1.15958	0.00166503
8050278	PDIA6	533.234	70.4426	622.34	65.9215	721.693	100.4	1.15964	0.000693212
8169580	IL13RA1	742.906	93.1559	694.667	93.0423	808.68	101.99	1.16413	0.000805653
7987192	SLC12A6	219.75	32.7469	249.803	34.1692	291.451	41.5122	1.16672	0.00146712
8124262	TDP2	294.461	43.1325	297.208	39.4262	347.233	53.1854	1.16832	0.00178539
7973936	PSMA6	736.227	110.247	760.942	120.592	890.699	142.818	1.17052	0.00391944
8133818	PHTF2	130.752	15.5168	145.629	14.5723	171.186	20.6957	1.1755	6.38119e-05
7956930	DYRK2	251.194	28.6203	290.2	20.1299	342.659	53.7004	1.18077	0.000183517
8064432	FKBP1A	419.269	37.2868	496.204	57.1213	585.984	46.5812	1.18093	5.23431e-06
7969114	SETDB2	69.4233	11.7573	69.3119	7.10051	81.88	9.28076	1.18133	2.72409e-05
7986569	HERC2P2	575.972	70.3969	647.252	92.6967	769.368	151.197	1.18867	0.00380013
8138553	FAM126A	211.57	24.6744	213.566	28.6346	254.119	36.9093	1.18989	0.000437736
7916225	C1orf163	250.95	31.3472	229.546	39.9113	273.177	37.792	1.19008	0.00127609
8085999	CMTM6	211.772	19.852	242.473	36.3104	288.76	47.3822	1.1909	0.00141451
8146000	ADAM9	699.77	81.4237	811.362	156.787	966.558	148.597	1.19128	0.00317199
8107234	MAN2A1	240.176	23.0109	282	34.1448	336.516	38.7218	1.19332	3.85539e-05
7988467	FBN1	1126.31	200.428	1281.45	207.897	1530.75	271.044	1.19455	0.00247699
7989493	RPS27L	201.721	19.4033	236.399	37.8274	283.274	45.088	1.19829	0.00112606
8085914	SLC4A7	114.824	14.0932	141.826	20.3139	169.99	29.2266	1.19858	0.00111809
8099721	SEL1L3	135.646	17.6959	164.848	23.7467	198.182	36.5973	1.20221	0.00153563
7936134	OBFC1	110.651	17.6173	105.475	13.7734	127.155	15.0644	1.20554	3.62337e-05
8057990	ANKRD44	179.643	19.7757	209.814	29.7181	253.117	50.1947	1.20639	0.00195416
8101086	NAAA	172.507	32.8535	198.457	30.681	241.253	46.3433	1.21564	0.00143557
8071920	SNRPD3	220.976	29.0783	219.318	34.0315	268.442	45.6133	1.22399	0.000458651
8053834	ANKRD36B	634.579	83.6141	552.337	87.2808	685.016	89.1673	1.24021	3.70807e-05
7908204	HMCN1	258.778	54.0634	249.849	44.2247	310.193	60.126	1.24152	0.000919202
8001099	HERC2P4	475.238	66.8884	557.974	92.325	694.444	150.06	1.24458	0.00132281
8045330	LOC441666	375.057	114.513	323.657	66.2517	405.146	95.2078	1.25178	0.00333491
8008646	SCPEP1	318.237	78.9246	395.665	99.7947	495.887	101.673	1.2533	0.00369277
8101648	HSD17B11	546.137	73.9896	559.376	103.968	701.339	90.8479	1.25379	6.47999e-05
8001067	HERC2P4	460.694	66.7564	545.92	92.046	685.303	154.747	1.25532	0.00131608
7908459	CFH	664.914	131.723	936.811	224.926	1187.42	248.685	1.26751	0.0021228
7971590	CAB39L	257.89	69.9405	194.413	43.8796	247.841	51.223	1.27482	0.00119859
8058765	FN1	1335.83	375.547	1825.1	471.104	2327.8	580.564	1.27543	0.00499959
7989611	FAM96A	147.388	17.625	156.821	24.9891	200.182	36.1924	1.27649	8.72437e-05
7950933	NOX4	114.873	37.8994	180.828	41.9707	231.962	49.168	1.28277	0.0012142
7908488	CFHR1	184.034	43.6946	258.076	65.5206	346.147	79.9982	1.34126	0.000553668
7908496	CFHR2	50.2556	12.5467	73.7948	19.6195	100.071	24.867	1.35607	0.000723274
8106743	VCAN	306.519	143.255	488.755	143.736	679.064	243.177	1.38937	0.00449177
7990757	CTSH	291.089	106.777	345.95	118.491	488.559	122.054	1.41222	0.000706688
8129618	VNN1	25.1944	13.3722	56.4629	17.0608	81.8017	22.4818	1.44877	0.000294342
a. Groups were compared with Student's t-test
