# Supplementary material for: Global transcriptome profiling identifies KLF15 and SLC25A10 as modifiers of adipocytes insulin sensitivity in obese women
Source: PLoS One. 2017 Jun 1;12(6):e0178485. doi: 10.1371/journal.pone.0178485 (PMC5453532; doi:10.1371/journal.pone.0178485)
Supplement: S2 Table — (XLSX) [file pone.0178485.s002.xlsx]

## Sheet: ST_2
S2 Table. Gene sets overrepresented among differentially expressed genes between OIR and OIS womena
Pathway	number of genes	differentially expressed genes
	in pathway	observed	expected	adjusted P
Gene Ontology (biological process, molecular function, cellular component)
generation of precursor metabolites and energy	290	28	7.24	4e-07
cellular respiration	82	14	2.05	2.98e-06
energy derivation by oxidation of organic compounds	134	17	3.35	5.7e-06
mitochondrial electron transport, NADH to ubiquinone	34	9	0.85	1.15e-05
respiratory electron transport chain	51	10	1.27	3.82e-05
electron transport chain	99	13	2.47	5.42e-05
ATP synthesis coupled electron transport	43	9	1.07	5.42e-05
mitochondrial ATP synthesis coupled electron transport	43	9	1.07	5.42e-05
oxidative phosphorylation	84	12	2.1	5.42e-05
translation	372	25	9.29	0.0003
NADH dehydrogenase (quinone) activity	36	9	0.9	6.88e-06
NADH dehydrogenase (ubiquinone) activity	36	9	0.9	6.88e-06
NADH dehydrogenase activity	36	9	0.9	6.88e-06
oxidoreductase activity, acting on NADH or NADPH, quinone or similar compound as acceptor	41	9	1.02	1.72e-05
oxidoreductase activity, acting on NADH or NADPH	71	10	1.77	0.0002
structural constituent of ribosome	139	14	3.46	0.0002
oxidoreductase activity	623	32	15.51	0.0015
coenzyme binding	156	11	3.88	0.027
RNA binding	667	28	16.61	0.0452
oxidoreductase activity, acting on CH-OH group of donors	103	8	2.56	0.0452
mitochondrial part	518	55	12.21	3.27e-19
mitochondrion	956	72	22.53	2.88e-17
mitochondrial envelope	359	40	8.46	6.66e-15
mitochondrial membrane	339	39	7.99	6.66e-15
mitochondrial inner membrane	263	34	6.2	1.24e-14
cytoplasm	6676	231	157.3	1.27e-14
organelle inner membrane	283	35	6.67	1.29e-14
organelle part	3823	158	90.08	2.17e-14
intracellular organelle part	3799	156	89.51	6.4e-14
cytoplasmic part	4392	170	103.49	3.41e-13
Pathway Commons
Oxidative decarboxylation of pyruvate to acetyl CoA by pyruvate dehydrogenase	99	23	2.16	1.74e-15
Regulation of pyruvate dehydrogenase complex (PDC)	100	23	2.18	1.74e-15
Oxidative decarboxylation of alpha-ketoadipate to glutaryl CoA by alpha-ketoglutarate dehydrogenase	97	22	2.12	8.06e-15
Oxidative decarboxylation of alpha-ketoglutarate to succinyl CoA by alpha-ketoglutarate dehydrogenase	95	21	2.07	1.09e-14
Isoleucine catabolism	105	22	2.29	1.09e-14
Glucose uptake	205	29	4.47	1.09e-14
Glucose 6-phosphate is isomerized to form fructose-6-phosphate	173	27	3.77	1.09e-14
Regulation of Insulin Secretion	206	29	4.49	1.09e-14
Pyruvate metabolism	160	26	3.49	1.09e-14
Insulin effects increased synthesis of Xylulose-5-Phosphate	171	27	3.73	1.09e-14
Wikipathways
Electron Transport Chain	88	17	1.92	7.94e-11
Oxidative phosphorylation	51	12	1.11	4.72e-09
TCA Cycle	28	6	0.61	0.0001
Eukaryotic Transcription Initiation	40	6	0.87	0.0006
AMPK signaling	63	6	1.37	0.0046
Androgen Receptor Signaling Pathway	106	8	2.31	0.0046
TNF-alpha/NF-kB Signaling Pathway	181	11	3.95	0.0046
estrogen signalling	70	6	1.53	0.0068
mRNA processing	121	8	2.64	0.0074
Insulin Signaling	150	7	3.27	0.0603
KEGG
Huntington's disease	158	23	3.45	1.13e-11
Parkinson's disease	108	18	2.35	1.88e-10
Oxidative phosphorylation	111	16	2.42	1.21e-08
Alzheimer's disease	144	18	3.14	1.21e-08
Pyruvate metabolism	33	7	0.72	2.22e-05
Metabolic pathways	960	42	20.93	4.59e-05
Citrate cycle (TCA cycle)	28	5	0.61	0.0008
mTOR signaling pathway	49	6	1.07	0.0017
RNA degradation	57	6	1.24	0.0029
Spliceosome	122	9	2.66	0.0029
Webgestalt was used to determine whether genes differentially expressed between OIR and OIS women were overrepresented for specific genesets as compared to all analyzed genes. Only pathways and genes sets with at least five differentially expressed genes were considered. Otherwise default settings were used i.e. statistics test: hypergeometric; correction for multiple testing: Benjamini-Hochberg.…
