# Supplementary material for: Global transcriptome profiling identifies KLF15 and SLC25A10 as modifiers of adipocytes insulin sensitivity in obese women
Source: PLoS One. 2017 Jun 1;12(6):e0178485. doi: 10.1371/journal.pone.0178485 (PMC5453532; doi:10.1371/journal.pone.0178485)
Supplement: S3 Table — (XLSX) [file pone.0178485.s003.xlsx]

## Sheet: ST_3
S3 Table. Genes differentially expressed between KLF15 and nontargeting (NEGC) siRNA treated cells with FDR <10%a
		NEGC	KLF15	KLF15 vs NEGC						Lean (n=9)	OIS (n=21)	OIR (n=18)	OIR vs OIS
Probeset	Gene	average		ratio	Pb	FDR		Probeset	Gene	average			ratio	SAM <5%c
16848318	ABCA5	55	54	1.16	0.0257445	8.93731		8018038	ABCA5	346	308	294	0.96
16824120	ABCC6P2	27	36	1.38	0.0522439	7.53142		7999591	ABCC6P2	125	141	133	0.94
16842995	ABHD15	115	77	0.65	0.00602188	0.0359956		8013919	ABHD15	328	247	230	0.93
17014309	ACAT2	584	459	0.82	0.0551225	9.35649		8123137	ACAT2	78	73	73	0.99
16737946	ACP2	35	31	0.88	0.036996	9.2588		7947815	ACP2	341	393	408	1.04
16835816	ACSF2	309	227	0.83	0.0237876	8.44623		8008321	ACSF2	238	249	232	0.93
16816604	ACSM3	13	11	0.79	0.100855	9.49603		7993756	ACSM3	13	16	16	0.97
16912975	ACSS2	1218	787	0.71	0.0143201	0.615806		8062041	ACSS2	1625	1088	990	0.91
16733516	ADAMTS15	112	84	0.76	0.0108922	0.832863		7945232	ADAMTS15	186	306	329	1.08
17069550	ADHFE1	34	21	0.64	0.00392209	0.0798413		8146687	ADHFE1	790	552	526	0.95
16709245	ADRA2A	52	38	0.69	0.0196887	1.95888		7930482	ADRA2A	1054	1057	892	0.84
16741142	ALDH3B2	19	17	0.66	0.0623701	1.97004		7949882	ALDH3B2	24	23	22	0.96
16794632	ALDH6A1	153	122	0.75	0.000312381	0.449142		7980098	ALDH6A1	1464	948	848	0.89
16795021	ANGEL1	28	30	1.18	0.0248203	7.93135		7980327	ANGEL1	370	420	415	0.99
16832695	ANKRD13B	50	36	0.74	0.00169502	1.52155		8006063	ANKRD13B	82	84	82	0.98
16813206	ANPEP	383	257	0.82	0.120229	5.2555		7991335	ANPEP	330	420	499	1.19
16703407	APBB1IP	495	419	0.87	0.00429261	8.44489		7926786	APBB1IP	612	680	664	0.98
17104082	APEX2	58	50	0.82	0.00553026	4.14616		8167854	APEX2	68	83	80	0.96
16930166	APOBEC3C	218	272	1.24	0.0376931	6.87592		8073068	APOBEC3C	169	241	249	1.03
17093227	AQP7	76	59	0.79	0.0543877	6.21842		8160663	AQP7	2040	1745	1602	0.92
17023484	ARHGAP18	116	97	0.83	0.000143743	1.65719		8129458	ARHGAP18	436	510	507	0.99
16781695	ARHGEF40	64	50	0.78	0.0346387	1.70792
16845996	ARL17A	68	89	1.13	0.00357216	8.93731		8016300	ARL17A	539	470	439	0.93
16824470	ARL6IP1	1361	1086	0.82	0.103213	8.93731		7999834	ARL6IP1	2820	2544	2572	1.01
16749423	ARNTL2	87	62	0.78	0.00403456	6.21842		7954527	ARNTL2	128	89	99	1.11
16770065	ARPC3	33	27	0.82	0.000912677	8.80792		7966315	ARPC3	393	461	502	1.09
16998059	ARRDC3	274	312	1.19	0.0254264	5.61709		8113073	ARRDC3	843	841	818	0.97
16697544	ASPM	14	14	1.27	0.0195873	6.21842		7923086	ASPM	10	13	15	1.15
16720049	ATHL1	11	9	0.76	0.000922939	1.17401		7937314	ATHL1	46	53	50	0.96
17060380	AZGP1	16	12	0.69	0.00334665	4.80445		8141374	AZGP1	835	324	242	0.75
16954770	BAP1	132	151	1.15	0.00810155	7.45275		8087885	BAP1	310	296	282	0.96
16874082	BCAT2	46	35	0.7	0.00269699	1.56246		8038202	BCAT2	85	71	70	0.99
17010584	BCKDHB	53	37	0.7	0.00238149	0.146641		8120860	BCKDHB	621	451	399	0.89
16855673	BCL2	150	96	0.64	0.000367337	0.0175342		8023646	BCL2	497	378	365	0.97
16812344	BCL2A1	229	214	1.21	0.0817719	8.93731		7990818	BCL2A1	45	90	116	1.3
17033678	BRD2	97	79	0.84	0.0458088	8.21669		8118580	BRD2	902	905	785	0.87
16838418	C1QTNF1	181	211	1.16	0.0041916	6.78481		8010287	C1QTNF1	681	637	665	1.04
16760889	C3AR1	9	12	1.23	0.0535985	8.93731		7960874	C3AR1	147	403	460	1.14
16771430	CAMKK2	139	160	1.16	0.0124501	9.98007		7967127	CAMKK2	222	220	232	1.06
16993397	CANX	849	729	0.85	0.00583902	3.98886		8110522	CANX	2689	2888	2988	1.03
16734526	CARS	134	156	1.18	0.0119499	6.57645		7945803	CARS	172	165	176	1.07
17050578	CAV1	385	333	0.79	0.00135528	0.280693		8135594	CAV1	4806	4723	4808	1.02
16855600	CCBE1	53	39	0.78	0.051861	4.08876		8023575	CCBE1	34	57	54	0.94
16961872	CCDC39	10	11	1.28	0.0065907	3.80291		8092295	CCDC39	14	14	16	1.19
16728261	CCND1	110	86	0.82	0.0427879	3.71947		7942123	CCND1	940	1370	1319	0.96
16746992	CCND2	77	52	0.73	0.021148	0.621007		7953200	CCND2	1152	1305	1518	1.16
16997860	CCNH	241	190	0.85	0.0155776	8.90806		8113010	CCNH	638	585	533	0.91	yes
16929775	CDC42EP1	17	19	1.21	0.100089	9.62257		8072817	CDC42EP1	204	249	227	0.91
16871235	CEBPA	630	614	0.86	0.00518807	3.39973		8036004	CEBPA	811	701	649	0.93
17105401	CENPI	26	15	0.62	0.00845136	2.23309		8168794	CENPI	35	37	37	1
16826639	CES1	744	956	1.2	0.00160887	1.43049		8001457	CES1	2552	3656	3381	0.92
16668622	CHI3L2	127	90	0.71	0.0274056	3.79607		7903920	CHI3L2	22	48	65	1.36
16827630	CHTF8	261	188	0.71	0.0031881	0.0580914		8002266	CHTF8	556	567	550	0.97
16796998	CKB	51	38	0.72	0.0426556	2.77122		7981427	CKB	1253	708	589	0.83
17101422	CLCN4	58	87	1.3	0.00107855	0.732571		8165974	CLCN4	57	62	58	0.94
16659102	CLCN6	236	196	0.83	0.0298286	6.93634		7897774	CLCN6	334	311	297	0.96
16947925	CLDN11	12	8	0.76	0.0201715	1.04602		8083887	CLDN11	94	144	137	0.95
17115782	CLIC2	151	159	1.17	0.00494234	5.26071		8176234	CLIC2	149	180	186	1.03
16747731	CLSTN3	44	55	1.34	0.102643	8.04109		7953626	CLSTN3	73	118	128	1.08
17101990	CNKSR2	13	18	1.46	0.0258702	1.67499		8166355	CNKSR2	89	64	50	0.78
17093463	CNTFR	488	377	0.78	0.000258638	0.603562		8160823	CNTFR	937	604	541	0.9
16803185	COMMD4	49	41	0.82	0.0145153	1.31642		7984989	COMMD4	126	126	126	1
16816408	COQ7	128	115	0.85	0.0214898	9.28038		7993608	COQ7	110	104	97	0.93
17051553	CPA4	29	18	0.75	0.0537265	7.65556		8136200	CPA4	22	48	46	0.95
16937475	CRELD1	35	26	0.79	0.00267431	5.32125		8077712	CRELD1	101	94	93	0.99
17070120	CRISPLD1	9	10	1.25	0.0066171	1.74951		8146967	CRISPLD1	19	31	25	0.81
16682259	CROCCP2	13	16	1.54	0.0755627	5.29769		8013581	IFT20	146.923	162.41	164.58	1.01336
16668420	CSF1	66	55	0.82	0.0388967	2.28683		7903786	CSF1	483	697	692	0.99
17115850	CSF2RA	51	44	0.81	0.0271776	2.73536		8176306	CSF2RA	203	262	208	0.79
16692834	CTSS	1101	1114	1.18	0.039078	7.20003		7919800	CTSS	164	397	507	1.27
16977045	CXCL9	100	151	1.59	0.0367442	8.46991		8101118	CXCL9	66	121	126	1.04
16887589	CYBRD1	724	521	0.75	0.0152915	0.506485		8046333	CYBRD1	2845	2635	2670	1.01
16849501	CYTH1	32	38	1.17	0.000760541	8.93731		8018922	CYTH1	378	501	538	1.07
16672428	DARC	51	46	0.82	0.0364041	4.51316		7906435	DARC	233	448	439	0.98
16951332	DAZL	11	8	0.68	0.0419988	2.87462		8085676	DAZL	27	28	28	0.99
16988062	DCP2	63	76	1.26	0.041807	5.10196		8107356	DCP2	143	148	154	1.04
16850069	DCXR	278	223	0.81	0.0769494	9.15726		8019357	DCXR	1413	1146	1006	0.88
16730935	DDX10	17	14	0.81	0.0632329	6.93634		7943690	DDX10	161	182	179	0.98
16935473	DESI1	78	63	0.76	0.010293	0.603562		8076365	PPPDE2	456.912	452.354	413.441	0.913976
16702457	DHTKD1	136	113	0.82	0.0142994	3.03494		7926170	DHTKD1	236	192	179	0.93
16705011	DKK1	79	52	0.76	0.000621015	2.85877		7927631	DKK1	17	19	21	1.13
17061881	DOCK4	66	71	1.15	0.0485402	9.82457		8142345	DOCK4	307	340	355	1.04
17082982	DOCK8	51	60	1.21	0.0204979	6.32958		8153959	DOCK8	303	329	362	1.1
17000644	ECSCR	12	9	0.68	0.0139988	7.34465
17104363	EFNB1	190	148	0.8	0.0148717	1.04602		8168045	EFNB1	336	301	282	0.94
16880538	EHBP1	596	491	0.86	0.00880287	5.81799		8042223	EHBP1	1356	1370	1301	0.95
16962277	EHHADH	69	56	0.83	0.0190712	4.51316		8092532	EHHADH	1260	1201	1224	1.02
16733045	EI24	197	163	0.77	0.00598504	1.01302		7944978	EI24	1037	1012	963	0.95
16705715	EIF4EBP2	1180	873	0.7	0.00354183	0.061605		7928119	EIF4EBP2	2993	2467	2477	1
16660596	EPHB2	85	103	1.23	0.0130594	3.28952		7898809	EPHB2	111	133	117	0.88
17060758	EPHB4	19	14	0.75	0.0290749	7.65556		8141625	EPHB4	190	201	194	0.97
16874811	ETFB	212	126	0.57	0.000801809	0.000842		8038792	ETFB	315	291	263	0.91
16694094	FAM189B	89	60	0.73	0.0300036	3.21291		7920707	FAM189B	103	105	107	1.03
17093661	FAM214B	145	84	0.6	0.00198505	0.0175342		8160981	KIAA1539	231.566	221.911	217.891	0.981883
16670309	FAM91A2	27	36	1.35	0.0715895	7.65556
16749583	FAR2	419	377	0.87	0.000101577	8.46991		7954631	FAR2	194	290	335	1.15
16937855	FBLN2	338	385	1.23	0.0176091	7.96764		8077970	FBLN2	1241	1286	1331	1.04
16795965	FBLN5	67	54	0.79	0.0338298	3.21291		7980908	FBLN5	1604	1756	1705	0.97
17080788	FBXO32	124	162	1.38	0.00549366	0.506485		8152703	FBXO32	285	220	199	0.9
16672838	FCER1G	220	364	1.25	0.00456022	0.603562		7906720	FCER1G	275	691	793	1.15
17058968	FGL2	85	125	1.39	0.00700857	1.43049		8140463	FGL2	434	487	551	1.13
17045005	FKBP9	103	67	0.7	0.00905878	0.139532		8132214	FKBP9	482	503	516	1.02
16740630	FOSL1	131	83	0.74	0.00469887	1.67499		7949532	FOSL1	73	79	76	0.95
16864756	FPR3	260	361	1.21	0.027609	4.59857		8030866	FPR3	156	385	452	1.17
16856232	FSTL3	56	46	0.8	0.000775435	8.93731		8023995	FSTL3	434	584	576	0.99
16706117	FUT11	47	41	0.85	0.0115122	9.01405		7928395	FUT11	304	345	358	1.04
16785483	FUT8	44	51	1.17	0.0109905	3.34782		7975136	FUT8	239	239	238	0.99
16743091	FZD4	949	659	0.67	0.000937778	0.0172654		7950885	FZD4	1478	1391	1385	1
16834700	G6PC3	440	344	0.76	0.00378786	0.131306		8007561	G6PC3	482	508	457	0.9	yes
16739396	GANAB	350	287	0.87	0.0720446	9.62257		7948744	GANAB	842	864	873	1.01
17093829	GBA2	60	49	0.88	0.0379231	8.93731		8161114	GBA2	355	349	325	0.93	yes
16956448	GBE1	1017	798	0.85	0.0147399	8.66911		8088958	GBE1	861	693	710	1.02
16689354	GBP2	403	459	1.22	0.0248465	8.92512		7917532	GBP2	271	294	309	1.05
16689400	GBP5	49	68	1.57	0.0423133	7.08588		7917576	GBP5	32	57	63	1.11
16858756	GCDH	47	40	0.81	0.0181214	7.6398		8026090	GCDH	182	154	130	0.85	yes
16752217	GDF11	77	106	1.33	0.00777503	2.75954		7956026	GDF11	36	39	38	0.97
16898578	GFPT1	891	869	0.89	0.00275632	8.93731		8052762	GFPT1	1654	1393	1401	1.01
16842999	GIT1	87	71	0.77	0.0571231	5.61709		8013923	GIT1	310	324	299	0.92
16859583	GLT25D1	405	352	0.84	0.0481119	7.30753		8026806	GLT25D1	432	506	551	1.09
16696979	GLUL	90	102	1.16	0.0316685	7.96764		8154951	GLUL	3883	2689	2472	0.92
16870667	GMIP	44	46	1.24	0.0364653	8.68428		8035714	GMIP	42	70	83	1.17
16751048	GPD1	1287	1068	0.86	0.0246673	7.63613		7955348	GPD1	4228	3863	3659	0.95
17044253	GPNMB	650	712	1.24	0.0335163	2.18921		8131844	GPNMB	1252	1767	2094	1.18
17107257	GPR112	25	20	0.65	0.0897341	5.2555		8170135	GPR112	10	17	25	1.49
16931435	GRAMD4	45	57	1.2	0.0338278	4.59857		8073890	GRAMD4	176	154	134	0.87	yes
17052749	GSTK1	205	171	0.86	0.0138618	6.69409		8136849	GSTK1	1296	1392	1298	0.93
16971712	GUCY1A3	23	28	1.31	0.0682645	6.92152		8097957	GUCY1A3	197	233	228	0.98
16874156	GYS1	115	100	0.82	0.0406102	6.22197		8038261	GYS1	513	471	379	0.8	yes
17080648	HAS2	124	89	0.7	0.00894087	0.110876		8152617	HAS2	78	86	96	1.12
16958403	HEG1	600	638	1.17	0.0018881	4.16503		8090193	HEG1	761	1022	945	0.92
16881838	HK2	849	1018	1.18	0.0161097	3.98886		8042942	HK2	940	798	762	0.96
17017998	HLA-DMB	33	42	1.21	0.0167497	8.44489		8125530	HLA-DMB	314	588	702	1.19
17033704	HLA-DPB1	36	48	1.18	0.000517128	7.96764		8179519	HLA-DPB1	1655	2774	2871	1.04
17035880	HLA-DRA	549	741	1.24	0.0423305	4.98677		8178193	HLA-DRA	1930.81	3155.59	3495.28	1.10765
17029712	HLA-DRB1	247	313	1.29	0.0266685	2.11778
17112426	HMGN5	31	27	0.84	0.00678636	5.3023		8173812	HMGN5	65	59	63	1.08
16929562	HMOX1	936	539	0.61	0.0027546	0.0175342		8072678	HMOX1	151	350	319	0.91
16692814	HORMAD1	8	13	1.55	0.0404436	6.93634		7919787	HORMAD1	6	13	19	1.39
17079436	HRSP12	78	61	0.79	0.111318	7.30753		8151942	HRSP12	204	177	134	0.76	yes
17111251	HSD17B10	81	74	0.8	0.0554353	6.37219		8172905	HSD17B10	321	300	265	0.88	yes
16871467	HSPB6	333	235	0.73	0.0285753	4.04575		8036151	HSPB6	2573	2564	2370	0.92
16710126	HTRA1	923	978	1.15	0.00991294	6.6198		7931097	HTRA1	969	1297	1275	0.98
16834091	IGFBP4	468	607	1.3	0.000215447	0.139532		8007100	IGFBP4	1594	1786	1890	1.06
16927850	IGLJ2	32	22	0.68	0.0187141	6.95445
16927858	IGLV1-44	22	35	1.59	0.0885494	2.97411
16824907	IGSF6	337	378	1.2	0.0234053	8.24794		8000184	IGSF6	190	468	564	1.2
16885135	INHBB	60	38	0.7	0.0127643	0.603562		8044927	INHBB	270	352	360	1.02
16710786	INPP5A	78	95	1.16	0.0148355	8.41734		7931479	INPP5A	512	427	389	0.91	yes
17095918	IPPK	63	51	0.82	0.0590017	7.20003		8162421	IPPK	84	92	89	0.97
16780917	IRS2	149	119	0.82	0.0254991	3.27062		7972745	IRS2	414	269	254	0.95
16765558	ITGA5	209	171	0.86	0.00030548	4.73091		7963786	ITGA5	332	474	493	1.04
16777812	KATNAL1	64	54	0.84	0.083177	9.17325		7970844	KATNAL1	283	243	231	0.95
16819600	KATNB1	39	26	0.65	0.00340738	0.732571		7996137	KATNB1	93	95	92	0.96
16717816	KCNIP2	44	27	0.53	0.00808118	2.00485		7935930	KCNIP2	1497	1165	1182	1.01
16877941	KCNK3	324	285	0.82	0.017012	4.47187		8040695	KCNK3	38	40	38	0.94
17081299	KCNQ3	133	96	0.62	0.00529689	0.0186346		8152946	KCNQ3	44	66	72	1.09
16966855	KIT	41	29	0.72	0.0181219	1.67231		8095110	KIT	92	147	163	1.11
16877007	KLF11	152	122	0.77	0.00256116	0.448689		8040211	KLF11	571	572	593	1.04
16958638	KLF15	44	20	0.54	0.00100487	0.139532		8090343	KLF15	340	228	165	0.72	yes
16812897	KLHL25	32	22	0.78	0.0500822	3.21291		7991173	KLHL25	46	46	41	0.89
16841811	KRT16P2	79	50	0.71	0.027493	3.01738
17061662	LAMB1	292	235	0.84	0.0118424	3.58429		8142194	LAMB1	936	924	895	0.97
16991385	LARP1	530	458	0.85	0.000168942	1.65719		8109438	LARP1	912	885	833	0.94
16878699	LCLAT1	28	23	0.8	0.02565	3.37779		8041212	LCLAT1	223	257	257	1
16762126	LDHB	78	72	0.85	0.0156998	3.18466		7961693	LDHB	1702	1757	1737	0.99
16828400	LDHD	136	100	0.7	0.0220356	0.822929		8002830	LDHD	254	162	130	0.8	yes
16796060	LGMN	576	710	1.23	0.00873298	1.77567		7980958	LGMN	1313	2069	2267	1.1
16901699	LIMS3	332	266	0.84	0.0013528	5.79927		8044333	LIMS3	708	698	697	1
16823928	LITAF	217	241	1.15	0.00814831	6.93634		7999468	LITAF	1183	1255	1313	1.05
16950146	LMLN	49	64	1.26	0.0116745	4.51316		8085033	LMLN	134	127	126	0.99
17066278	LPL	1287	1079	0.84	0.00410729	2.85877		8144917	LPL	4527	4040	3749	0.93
16740412	LTBP3	31	38	1.23	0.000576425	2.23309		7949412	LTBP3	404	423	424	1
17067755	MAK16	104	94	0.85	0.0601367	9.62257		8145782	MAK16	147	162	157	0.97
17107676	MAMLD1	16	12	0.83	0.0344625	6.58525		8170420	MAMLD1	133	103	100	0.97
16660953	MAN1C1	35	42	1.35	0.0561962	4.81003		7899029	MAN1C1	108	126	122	0.97
17102829	MAOA	184	129	0.69	0.00319258	0.0175342		8166925	MAOA	1369	1099	1109	1.01
16832268	MAP2K3	61	47	0.77	0.00637516	0.448689		8005707	MAP2K3	121	145	144	0.99
16801179	MAPK6	75	97	1.18	0.0499019	2.9612		7983763	MAPK6	162	157	158	1.01
16708049	MARVELD1	45	40	0.84	0.0567425	9.42214		7929689	MARVELD1	155	194	202	1.05
16911077	MAVS	108	83	0.76	0.0254151	1.46603		8060705	MAVS	316	276	263	0.95
16961989	MCCC1	234	160	0.72	0.00287855	0.106035		8092328	MCCC1	574	486	446	0.92
16969131	METAP1	60	51	0.85	0.00507749	7.8457		8096556	METAP1	288	289	288	1
16842266	MFAP4	265	307	1.24	0.0122453	2.17881		8013341	MFAP4	1005	1395	1440	1.03
17040647	MICA	130	107	0.81	0.037241	4.51316		8179238	MICA	218	204	182	0.89
16929969	MICALL1	49	39	0.79	0.064272	4.92806		8072962	MICALL1	138	142	143	1.01
16821404	MLYCD	149	115	0.78	0.0497671	2.84128		7997525	MLYCD	154	117	113	0.97
16765809	MMP19	67	55	0.79	4.8678e-06	2.43665		7963946	MMP19	194	296	290	0.98
16743686	MMP8	119	93	0.75	0.0900714	5.26071		7951246	MMP8	14	29	28	0.96
17112996	MORF4L2	204	165	0.85	0.0632044	8.70221		8174253	MORF4L2	598	594	580	0.98
17096631	MRPL50	65	54	0.84	0.0201066	4.14616		8162880	MRPL50	347	374	336	0.9	yes
17104259	MSN	904	798	0.85	0.0145327	4.51316		8167965	MSN	1547	1911	2001	1.05
16822868	MSRB1	58	47	0.75	0.0348122	2.52258		7998637	SEPX1	309.173	300.132	299.592	0.9982
16785316	MTHFD1	422	362	0.79	0.0214378	1.28619		7975045	MTHFD1	695	544	524	0.96
16682835	MUL1	115	97	0.81	0.000157464	1.46603		7913242	MUL1	116	109	108	0.99
17019831	MUT	331	285	0.86	0.0250914	7.20003		8126860	MUT	493	388	373	0.96
16675794	NAV1	224	175	0.82	0.0595442	9.49603		7908694	NAV1	909	1001	986	0.98
17087343	NCBP1	160	125	0.8	0.00255079	0.732571		8156718	NCBP1	452	441	434	0.98
16961637	NCEH1	97	114	1.25	0.0539674	5.50073		8092177	NCEH1	130	272	349	1.28
17058719	NCF1C	56	76	1.43	0.0133743	1.04602
16697095	NCF2	127	127	1.16	0.0132967	6.21842		7922773	NCF2	106	213	287	1.35
16883912	NCK2	213	226	1.21	0.0156339	5.06725		8044133	NCK2	777	815	806	0.99
17090190	NCS1	37	28	0.74	0.0602942	7.10444		8158627	NCS1	17	31	34	1.09
17091648	NDOR1	37	25	0.74	0.0534647	7.08588		8159616	NDOR1	43	45	47	1.04
16814854	NDUFB10	40	33	0.79	0.0132872	1.4827		7992402	NDUFB10	383	359	332	0.93
16928824	NF2	131	101	0.75	0.0176806	0.448689		8072242	NF2	220	221	215	0.97
16974401	NKX3-2	9	7	0.8	0.0099471	5.05045		8099406	NKX3-2	19	18	17	0.97
16691668	NOTCH2	428	317	0.79	0.00225642	0.178101		7919095	NOTCH2	1307	1277	1291	1.01
17072135	NOV	51	40	0.76	0.0434072	7.96764		8148049	NOV	115	162	159	0.98
16802429	NOX5	12	10	0.8	0.08566	6.95445
17015324	NRN1	184	144	0.79	0.0330526	2.18921		8123739	NRN1	1439	1341	1450	1.08
16732386	OAF	109	81	0.75	0.00543475	0.251324		7944530	OAF	168	194	185	0.95
17106822	OCRL	261	239	0.87	0.0163531	9.62257		8169811	OCRL	340	309	305	0.99
17010175	OGFRL1	657	747	1.16	0.0105593	6.95445		8120602	OGFRL1	886	1047	1042	0.99
16758052	P2RX7	70	73	1.23	0.0776007	8.42313		7959251	P2RX7	56	101	113	1.12
16898903	PAIP2B	34	16	0.5	0.00259322	0.146641		8052940	PAIP2B	154	100	94	0.94
16986600	PAPD4	298	333	1.18	0.0443479	7.97157		8106534	PAPD4	894	846	854	1.01
16967875	PARM1	86	69	0.75	0.0241767	2.22817		8095751	PARM1	978	853	833	0.98
16989396	PCBD2	16	20	1.39	0.0621302	6.21842		8108174	PCBD2	111	101	98	0.97
16849992	PCYT2	276	221	0.82	0.021218	9.51576		8019280	PCYT2	311	236	195	0.83	yes
16980946	PDGFC	43	32	0.77	0.0092012	3.03494		8103399	PDGFC	238	227	245	1.08
16743816	PDGFD	176	144	0.84	0.00142085	9.62257		7951351	PDGFD	221	389	353	0.91
17111501	PFKFB1	208	103	0.57	0.00282095	0.0658361		8173120	PFKFB1	1190	910	801	0.88
17112060	PHKA1	90	109	1.24	0.0276698	5.74381		8173551	PHKA1	96	88	89	1
16695258	PIGM	121	103	0.85	0.0282797	7.29729		7921526	PIGM	368	333	334	1
16842637	PIGS	100	84	0.82	0.0168752	1.50077		8013641	PIGS	803	794	748	0.94
16698356	PIK3C2B	119	99	0.86	0.000739614	6.69409		7923662	PIK3C2B	452	452	418	0.93
17008092	PIM1	124	146	1.21	0.0345615	5.89668		8119161	PIM1	417	492	458	0.93
16968697	PKD2	226	172	0.81	0.0259868	1.46603		8096314	PKD2	250	318	336	1.06
16739752	PLA2G16	1017	885	0.86	0.000310418	5.09342		7948987	PLA2G16	1180	996	990	0.99
16682771	PLA2G2A	278	199	0.68	0.0460079	1.46603		7913216	PLA2G2A	846	836	1147	1.37
16829894	PLD2	30	38	1.28	0.00163294	2.64897		8003962	PLD2	162	189	190	1
16862188	PLD3	250	270	1.16	0.0376201	9.45873		8028791	PLD3	1059	1401	1561	1.11
16867334	PLIN5	26	16	0.61	0.0134206	0.732571
16996433	PLK2	28	30	1.23	0.0789236	8.92153		8112202	PLK2	191	244	234	0.96
16844061	PLXDC1	105	120	1.27	0.107127	7.61551		8014768	PLXDC1	138	189	209	1.1
16959007	PLXND1	320	355	1.16	0.0110142	6.22197		8090591	PLXND1	714	789	814	1.03
16937741	PPARG	495	410	0.86	0.00118549	8.82595		8077899	PPARG	2319	1975	1850	0.94
16721593	PPFIBP2	48	53	1.17	0.000955037	5.50586		7938231	PPFIBP2	168	205	222	1.08
16977892	PPM1K	91	115	1.26	0.0422099	6.54294		8101701	PPM1K	64	60	60	1
16698348	PPP1R15B	322	272	0.8	0.014889	1.43049		7923659	PPP1R15B	716	756	652	0.86
16761559	PRB2	14	9	0.59	0.00087908	5.28139		7961320	PRB2	40	38	36	0.93
16764131	PRKAG1	162	136	0.81	0.0320414	9.45873		7962935	PRKAG1	820	819	805	0.98
17091502	PTGDS	137	149	1.38	0.013616	0.714344		8159521	PTGDS	147	249	204	0.82
16940239	PTH1R	73	104	1.51	0.00276641	0.061605		8079433	PTH1R	187	173	159	0.92
16795582	PTPN21	73	58	0.82	0.00534914	5.98414		7980616	PTPN21	309	309	311	1.01
16724633	PTPRJ	66	81	1.23	0.0202995	7.20003		7939839	PTPRJ	121	261	293	1.13
16759592	PXMP2	82	61	0.79	0.00332577	1.48514		7960117	PXMP2	571	397	339	0.85	yes
17020464	RAB23	94	72	0.8	0.00199131	1.46603		8127346	RAB23	161	164	180	1.1
17099403	RALGDS	71	81	1.21	0.0026172	2.13351		8164810	RALGDS	246	215	213	0.99
16834071	RARA	36	24	0.66	0.0049711	0.108833		8007084	RARA	108	150	151	1.01
16869891	RASAL3	7	10	1.41	0.00648262	4.14616		8035050	RASAL3	21	34	40	1.17
17005121	RBM24	25	20	0.82	0.00571911	9.49603		8117045	RBM24	36	38	37	0.98
16866794	REXO1	36	28	0.75	0.00777371	1.43049		8032347	REXO1	107	100	98	0.97
16946841	RNF13	508	424	0.8	0.00220104	1.46603		8083310	RNF13	531	559	570	1.02
16849148	RNF157	42	37	0.79	0.0241155	8.90553		8018652	RNF157	381	271	240	0.89
16852226	RNF165	26	36	1.3	0.00576038	5.81799		8021120	RNF165	28	32	33	1.03
16766130	RNU7-40P	26	33	1.59	0.0687852	9.62257
16665588	ROR1	130	78	0.69	0.00344739	0.108833		7901969	ROR1	158	198	195	0.99
16923347	RRP1B	100	76	0.82	0.0468225	8.93731		8068902	RRP1B	207	198	185	0.93	yes
16926754	S100B	16	7	0.42	0.00773391	0.0354933		8071036	S100B	1305	1100	887	0.81
17102129	SAT1	979	1140	1.14	0.0243487	9.64303		8166469	SAT1	1067	1391	1396	1
16694117	SCAMP3	139	115	0.83	0.00718542	1.46603		7920725	SCAMP3	368	373	372	1
16679650	SCCPDH	340	277	0.82	0.0155954	3.62278		7911155	SCCPDH	373	349	370	1.06
17043727	SCIN	16	17	1.24	0.0520228	9.82457		8131550	SCIN	43	87	88	1.01
16860856	SCN1B	48	64	1.43	0.0109072	0.13187		8027719	SCN1B	95	124	122	0.98
16974968	SEL1L3	45	55	1.21	0.00461656	5.81799		8099721	SEL1L3	136	165	198	1.2	yes
16941024	SEMA3B	14	12	0.84	0.0369004	9.90048		8079966	SEMA3B	136	129	133	1.03
17059119	SEMA3C	671	515	0.8	0.0012579	0.448689		8140534	SEMA3C	968	1329	1392	1.05
16954796	SEMA3G	236	191	0.82	0.00817164	2.77122		8087907	SEMA3G	324	381	394	1.03
16956897	SENP7	27	34	1.23	0.0261782	7.10444		8089203	SENP7	157	161	167	1.04
16995848	SEPP1	38	43	1.16	0.0209832	4.99788		8111915	SEPP1	2649	2890	2978	1.03
17056791	SFRP4	47	64	1.25	0.0651553	5.8386		8139087	SFRP4	310	600	617	1.03
16708728	SFXN2	13	11	0.81	0.00675636	9.55662		7930148	SFXN2	77	66	64	0.97
16913915	SGK2	43	33	0.72	0.0610788	1.43049		8062728	SGK2	341	380	341	0.9
16893709	SH3YL1	21	26	1.22	0.0312706	7.30138		8049969	SH3YL1	106	93	97	1.05
16657993	SKI	50	42	0.83	0.000115743	6.93634		7897068	SKI	931	815	810	0.99
16772377	SLC15A4	132	102	0.83	0.052278	9.35649		7967624	SLC15A4	317	334	368	1.1	yes
17020823	SLC17A5	242	204	0.82	0.0182703	1.97004		8127549	SLC17A5	214	235	255	1.09
16909257	SLC19A3	197	171	0.83	0.0369972	5.29769		8059538	SLC19A3	2706	1857	1818	0.98
16873632	SLC1A5	340	284	0.81	0.043167	4.08876		8037835	SLC1A5	797	660	624	0.95
16720959	SLC22A18	19	15	0.8	0.0283623	9.35649		7937852	SLC22A18	79	91	90	0.98
16734097	SLC25A22	56	45	0.82	0.0212156	3.17177		7945539	SLC25A22	43	41	42	1.02
16867715	SLC25A23	134	123	0.81	0.0561384	8.46991		8033190	SLC25A23	255	193	163	0.85
16690388	SLC25A24	223	202	0.88	0.00305276	5.81799		7918188	SLC25A24	225	220	238	1.08
16946309	SLC25A36	75	91	1.19	0.00787839	3.74985		8083063	SLC25A36	433	367	376	1.02
16740378	SLC25A45	32	25	0.81	0.0367165	5.10196		7949400	SLC25A45	75	71	72	1.02
16859538	SLC27A1	235	188	0.78	0.0152507	1.37994		8026763	SLC27A1	106	90	88	0.98
16681408	SLC2A5	143	184	1.23	0.0182556	4.22916		7912224	SLC2A5	73	103	85	0.82
16990083	SLC35A4	495	345	0.68	1.92551e-05	0.0175342		8108558	SLC35A4	920	932	859	0.92
16724178	SLC35C1	32	24	0.82	0.00858418	3.1422		7939590	SLC35C1	343	376	358	0.95
17096188	SLC35D2	49	35	0.72	0.0152137	0.147945		8162586	SLC35D2	296	296	316	1.07
16979917	SLC7A11	87	115	1.39	0.0665367	2.64519		8102800	SLC7A11	28	12	14	1.13
16749010	SLCO1C1	63	93	1.55	0.0283582	1.97004		7954312	SLCO1C1	74	54	50	0.94
16751020	SMARCD1	90	68	0.77	0.0121048	0.764215		7955331	SMARCD1	359	356	357	1
16815914	SNN	204	246	1.26	0.00939874	2.65567		7993259	SNN	293	288	280	0.97
16798246	SNRPN	40	48	1.38	0.029694	9.49603		7981919	SNRPN	176	177	178	1.01
16820556	SNTB2	560	676	1.14	0.0402938	9.98404		7996908	SNTB2	1029	843	846	1
16815925	SNX29	210	150	0.75	0.0117823	1.12742		7993281	SNX29	427	410	442	1.08
16918996	SOGA1	33	29	0.79	0.0213359	8.93731		8066091	C20orf117	77.7211	85.4514	88.8644	1.03994
16716795	SORBS1	99	79	0.85	0.0102901	6.98736		7935188	SORBS1	2697	2432	2375	0.98
16795192	SPTLC2	51	64	1.27	0.0146903	5.10196		7980438	SPTLC2	277	306	325	1.06
16791849	SPTSSA	83	95	1.14	0.0163481	8.93731		7978553	SPTSSA	115.054	123.846	120.154	0.970191
16930768	SREBF2	159	128	0.79	0.00232639	0.813711		8073522	SREBF2	299	282	271	0.96
16681611	SRM	419	266	0.63	0.0097751	0.106035		7912374	SRM	464	492	480	0.98
16738429	SSRP1	140	96	0.71	0.0223972	0.24375		7948192	SSRP1	164	149	150	1.01
17098655	ST6GALNAC4	169	145	0.84	0.0103001	7.53142		8164314	ST6GALNAC4	69	81	83	1.02
16880001	STON1-GTF2A1L	13	11	0.73	0.0266483	8.92153		8041940	STON1-GTF2A1L	313	239	209	0.88
16847586	STRADA	135	106	0.79	0.0167401	1.62939		8017402	STRADA	103	105	106	1.01
16721861	SWAP70	80	70	0.88	0.0111853	8.46991		7938370	SWAP70	496	567	584	1.03
17080188	SYBU	9	7	0.76	0.00413784	6.93634		8152355	SYBU	224	194	183	0.94
16836868	TANC2	128	100	0.76	0.0314679	2.77122		8009075	TANC2	202	187	184	0.98
16761495	TAS2R10	9	9	1.28	0.116134	7.10444		7961249	TAS2R10	70	63	60	0.94
16815128	TBC1D24	43	30	0.68	0.00127224	0.106035		7992639	TBC1D24	255	220	175	0.8	yes
16691576	TBX15	247	241	0.86	0.0273248	8.93731		7919028	TBX15	699	466	501	1.08
16836735	TBX2	19	21	1.18	0.0504202	9.92584		8008969	TBX2	162	156	159	1.01
17087480	TGFBR1	134	110	0.83	0.0116051	2.54724		8156826	TGFBR1	316	346	366	1.06
16950825	TIMP4	197	155	0.74	0.0188039	1.43049		8085360	TIMP4	2085	1882	1827	0.97
16827103	TK2	109	76	0.66	0.000711534	0.0175342		8001818	TK2	645	720	720	1
16695907	TMCO1	345	211	0.66	0.00204883	0.0354933		7921987	TMCO1	465	491	483	0.98
16837646	TMEM104	195	165	0.83	0.063618	8.93731		8009693	TMEM104	137	163	154	0.94
16900466	TMEM127	105	86	0.83	0.00049665	0.993957		8053901	TMEM127	485	549	561	1.02
16973871	TMEM128	43	51	1.16	0.0876509	9.45873		8099099	TMEM128	99	93	99	1.07
16729812	TMEM135	292	244	0.84	0.0029658	5.61709		7942964	TMEM135	784	665	645	0.97
16971867	TMEM144	22	27	1.2	0.04939	9.15726		8098041	TMEM144	175	172	179	1.04
16861047	TMEM147	175	148	0.84	0.0530955	6.68001		8027876	TMEM147	774	811	832	1.03
16977378	TMEM150C	62	80	1.19	0.00180446	6.93634
16883794	TMEM182	11	14	1.28	0.0496209	3.28952		8044094	TMEM182	116	141	135	0.96
16686260	TMEM53	106	94	0.86	0.0151229	9.62257		7915578	TMEM53	325	290	270	0.93
16832429	TMEM97	184	117	0.7	0.0491414	3.80291		8005839	TMEM97	114	117	114	0.97
16833171	TMEM98	65	77	1.25	0.0111826	1.28619		8006415	TMEM98	65	96	96	1
17097661	TNC	95	65	0.8	0.0969358	9.38694		8163637	TNC	48	135	196	1.45
17080486	TNFRSF11B	63	46	0.71	0.0245073	1.70792		8152512	TNFRSF11B	40	109	103	0.94
16935427	TOB2	134	98	0.8	0.00425666	1.63034		8076331	TOB2	665	618	550	0.89
16919508	TOMM34	71	49	0.68	0.0016897	0.13187		8066461	TOMM34	140	168	165	0.98
16863104	TOMM40	231	180	0.8	0.0166654	3.59106		8029521	TOMM40	61	60	59	0.98
17079317	TP53INP1	107	135	1.32	0.0389106	2.13351		8151890	TP53INP1	312	285	310	1.09
16735152	TPP1	276	229	0.81	0.00322829	3.62646		7946228	TPP1	714	924	937	1.01
16832588	TRAF4	16	12	0.8	0.0394053	4.57687		8005978	TRAF4	71	79	78	0.98
17020044	TRAM2	512	401	0.84	0.0204493	1.50258		8127051	TRAM2	441	619	670	1.08
16782003	TRDC	260	146	0.71	0.0778877	7.65765
16729290	TSKU	318	266	0.86	0.0309591	5.10196		7942674	TSKU	1689	1573	1532	0.97
16706641	TSPAN14	443	355	0.78	0.000523004	0.128765		7928705	TSPAN14	772	776	767	0.99
16720416	TSPAN4	15	19	1.29	0.0548135	6.21645		7937518	TSPAN4	602	579	568	0.98
17022939	TSPYL4	66	55	0.87	0.0941007	9.04758		8129089	TSPYL4	126	127	126	0.99
16931361	TTC38	105	94	0.84	0.00114265	4.08876		8073842	TTC38	273	228	197	0.86
16687132	TXNDC12	331	269	0.82	0.0448235	2.25925		7916120	TXNDC12	701	731	729	1
16871546	TYROBP	1342	1401	1.16	0.0433464	6.93634		8036224	TYROBP	387	861	1038	1.21
16982931	UBE2QL1	13	20	1.45	0.00238126	0.446212
16920201	UBE2V1	377	344	0.87	0.0189071	6.95445		8056829	CIR1	230.143	199.757	198.004	0.991226
16842350	ULK2	54	65	1.18	0.0199838	5.05045		8013399	ULK2	276	295	285	0.97
16701782	WDR37	68	74	1.13	0.0194045	9.82904		7925851	WDR37	114	120	122	1.01
16861318	WDR62	13	11	0.76	0.00522547	6.22197		8028119	WDR62	48	48	50	1.04
17083197	VLDLR	139	125	0.79	0.0186701	5.22408		8154100	VLDLR	1021	1108	1069	0.96
16753465	XPOT	362	302	0.86	0.0091399	4.32636		7956785	XPOT	533	578	598	1.03
16923941	YBEY	40	35	0.84	0.0695273	9.2588		8069340	C21orf57	60.2	56.5748	55.4178	0.979549
16997393	ZBED3	48	30	0.68	0.0139658	0.448689		8112740	ZBED3	195	222	202	0.91
16730976	ZC3H12C	62	73	1.18	0.0281432	7.10444		7943715	ZC3H12C	145	122	120	0.99
16661298	ZDHHC18	50	38	0.76	0.00104239	0.603562		7899253	ZDHHC18	327	300	288	0.96
16927222	ZDHHC8	35	30	0.84	0.0020827	7.8457		8071339	ZDHHC8	179	172	162	0.94
17005955	ZKSCAN3	27	34	1.21	0.0079225	7.20003		8117685	ZKSCAN3	53	49	51	1.03
16818431	ZNF267	31	38	1.24	0.0246847	3.98886		7995258	ZNF267	89	122	126	1.03
16846398	ZNF652	71	97	1.35	0.0036091	0.536125		8016546	ZNF652	258	249	244	0.98
17079744	ZNF706	36	42	1.16	0.0112825	8.93731		8152111	ZNF706	418	384	382	1
16804694	ZNF710	10	13	1.27	0.00171603	7.8457		7985924	ZNF710	44	53	53	1.01
16825813	ZNF768	56	35	0.6	0.00052241	0.106035		8000899	ZNF768	75	65	64	0.99
16875034	ZNF836	25	37	1.62	0.00633246	2.37588		8038962	ZNF836	955	896	929	1.04
a. When multiple probesets represented the same gene we show results for the gene with the highest absolute call; this did not affect the number of significant genes. A few genes that were significantly regulated by KLF15 knockdown was either not detected in the clinical array, or were present but with another annotation and gene symbol.
b. Groups were compared with Student's t-test
c. Genes differentially expressed between OIR and OIS women with FDR <5%.
