# Supplementary material for: Global transcriptome profiling identifies KLF15 and SLC25A10 as modifiers of adipocytes insulin sensitivity in obese women
Source: PLoS One. 2017 Jun 1;12(6):e0178485. doi: 10.1371/journal.pone.0178485 (PMC5453532; doi:10.1371/journal.pone.0178485)
Supplement: S4 Table — (XLSX) [file pone.0178485.s004.xlsx]

## Sheet: ST_4
S4 Table. Correlation with insulin stimulated lipogenes of genes differentially expressed between KLF15 and nontargeting siRNA treated cells
Gene	NEGC	KLF15 vs NEGC			lean	OIS	OIR vs OIS		Log10 (insulin-basal lipogenesis)
	average	ratio	FDR		average		ratio	Pa	Std Beta	P
KLF15	44	0.54	0.139532		340	228	0.72	0.0002	0.572	0.0001
HORMAD1	8	1.55	6.93634		6	13	1.39	0.0212	-0.389	0.014
CTSS	1101	1.18	7.20003		164	397	1.27	0.0613	-0.4	0.012
NCF2	127	1.16	6.21842		106	213	1.35	0.0235	-0.427	0.0066
PIK3C2B	119	0.86	6.69409		452	452	0.93	0.0685	0.356	0.026
DHTKD1	136	0.82	3.03494		236	192	0.93	0.0486	0.411	0.0093
ADRA2A	52	0.69	1.95888		1054	1057	0.84	0.0308	0.427	0.0067
PPFIBP2	48	1.17	5.50586		168	205	1.08	0.04	-0.257	0.11
PTPRJ	66	1.23	7.20003		121	261	1.13	0.1011	-0.417	0.0083
TMEM135	292	0.84	5.61709		784	665	0.97	0.4212	0.338	0.035
EI24	197	0.77	1.01302		1037	1012	0.95	0.061	0.428	0.0066
GPD1	1287	0.86	7.63613		4228	3863	0.95	0.0949	0.381	0.0167
PXMP2	82	0.79	1.48514		571	397	0.85	0.0062	0.555	0.0002
ALDH6A1	153	0.75	0.449142		1464	948	0.89	0.0198	0.399	0.012
LGMN	576	1.23	1.77567		1313	2069	1.1	0.1793	-0.316	0.05
CKB	51	0.72	2.77122		1253	708	0.83	0.0153	0.437	0.0054
KLHL25	32	0.78	3.21291		46	46	0.89	0.0476	0.454	0.0037
NDUFB10	40	0.79	1.4827		383	359	0.93	0.0121	0.546	0.0003
TBC1D24	43	0.68	0.106035		255	220	0.8	0.0002	0.672	0.0001
COQ7	128	0.85	9.28038		110	104	0.93	0.0324	0.396	0.0125
CHTF8	261	0.71	0.0580914		556	567	0.97	0.2055	0.379	0.0175
LDHD	136	0.7	0.822929		254	162	0.8	0.0075	0.498	0.0013
G6PC3	440	0.76	0.131306		482	508	0.9	0.0099	0.502	0.0011
PIGS	100	0.82	1.50077		803	794	0.94	0.1219	0.352	0.0278
PCYT2	276	0.82	9.51576		311	236	0.83	0.0074	0.51	0.001
DCXR	278	0.81	9.15726		1413	1146	0.88	0.0242	0.395	0.013
GCDH	47	0.81	7.6398		182	154	0.85	0	0.568	0.0002
SLC25A23	134	0.81	8.46991		255	193	0.85	0.0224	0.392	0.013
GMIP	44	1.24	8.68428		42	70	1.17	0.0604	-0.343	0.032
CEBPA	630	0.86	3.39973		811	701	0.93	0.0915	0.452	0.0038
TYROBP	1342	1.16	6.93634		387	861	1.21	0.1043	-0.346	0.031
GYS1	115	0.82	6.22197		513	471	0.8	0.0018	0.579	0.0001
ETFB	212	0.57	0.000842		315	291	0.91	0.0154	0.518	0.0007
ZNF836	25	1.62	2.37588		955	896	1.04	0.1145	-0.357	0.0256
EHBP1	596	0.86	5.81799		1356	1370	0.95	0.2805	0.322	0.0458
MAVS	108	0.76	1.46603		316	276	0.95	0.0352	0.415	0.0086
ACSS2	1218	0.71	0.615806		1625	1088	0.91	0.2993	0.389	0.014
SGK2	43	0.72	1.43049		341	380	0.9	0.2474	0.332	0.0386
RRP1B	100	0.82	8.93731		207	198	0.93	0.0023	0.498	0.0013
ZDHHC8	35	0.84	7.8457		179	172	0.94	0.0441	0.415	0.0086
TTC38	105	0.84	4.08876		273	228	0.86	0.0693	0.334	0.0379
TOB2	134	0.8	1.63034		665	618	0.89	0.0163	0.453	0.0037
DESI1	78	0.76	0.603562		456.912	452.354	0.913976	0.0217513	0.424	0.0072
PPARG	495	0.86	8.82595		2319	1975	0.94	0.0366	0.495	0.0013
CCDC39	10	1.28	3.80291		14	14	1.19	0.0025	-0.494	0.0014
MCCC1	234	0.72	0.106035		574	486	0.92	0.1001	0.37	0.02
SEL1L3	45	1.21	5.81799		136	165	1.2	0.0015	-0.526	0.0006
DCP2	63	1.26	5.10196		143	148	1.04	0.1544	-0.355	0.0267
SLC35A4	495	0.68	0.0175342		920	932	0.92	0.0066	0.54	0.0004
LARP1	530	0.85	1.65719		912	885	0.94	0.0115	0.522	0.0007
SEPP1	38	1.16	4.99788		2649	2890	1.03	0.2176	-0.426	0.0068
CCNH	241	0.85	8.90806		638	585	0.91	0.0054	0.384	0.0156
BCKDHB	53	0.7	0.146641		621	451	0.89	0.0112	0.466	0.0028
HLA-DMB	33	1.21	8.44489		314	588	1.19	0.0557	-0.407	0.01
HLA-DRA	501	1.26	3.62278		1442	2378	1.12	0.0333	-0.518	0.0007
GPNMB	650	1.24	2.18921		1252	1767	1.18	0.0595	-0.353	0.0275
GSTK1	205	0.86	6.69409		1296	1392	0.93	0.0304	0.377	0.018
FGL2	85	1.39	1.43049		434	487	1.13	0.0686	-0.336	0.0367
AZGP1	16	0.69	4.80445		835	324	0.75	0.0532	0.34	0.0342
LPL	1287	0.84	2.85877		4527	4040	0.93	0.0441	0.446	0.0044
TP53INP1	107	1.32	2.13351		312	285	1.09	0.1477	-0.334	0.037
HRSP12	78	0.79	7.30753		204	177	0.76	0	0.62	2.6e-05
AQP7	76	0.79	6.21842		2040	1745	0.92	0.0396	0.358	0.025
GBA2	60	0.88	8.93731		355	349	0.93	0.0062	0.42	0.0076
MRPL50	65	0.84	4.14616		347	374	0.9	0.0019	0.512	0.0009
HSD17B10	81	0.8	6.37219		321	300	0.88	0.0027	0.578	0.0001
PFKFB1	208	0.57	0.0658361		1190	910	0.88	0.069	0.344	0.032
