# Supplementary material for: Global transcriptome profiling identifies KLF15 and SLC25A10 as modifiers of adipocytes insulin sensitivity in obese women
Source: PLoS One. 2017 Jun 1;12(6):e0178485. doi: 10.1371/journal.pone.0178485 (PMC5453532; doi:10.1371/journal.pone.0178485)
Supplement: S5 Table — (XLSX) [file pone.0178485.s005.xlsx]

## Sheet: ST_5
S5 Table. Genes differentially expressed between SLC25A10 and nontargeting siRNA (NEGC) treated cells with FDR <10%a
		NEGC	SLC25A10	SLC25A10 vs NEGC						Lean (n=9)	OIS (n=21)	OIR (n=18)	OIR vs OIS
Probeset	Gene	average		ratio	Pb	FDR		Probeset	Gene	average			ratio	Pb	SAM <5%
17083900	ACER2	108.697	81.1014	0.726882	0.0260026	2.91654		8154563	ACER2	227.006	165.777	155.031	0.935181	0.273401
16903953	ACVR1C	48.1829	35.9353	0.765439	0.00555289	5.03969		8055992	ACVR1C	2195.17	1308.37	1060.36	0.810439	0.00138952	yes
16709453	ADRB1	64.9673	88.2308	1.30915	0.025554	6.4154		7930627	ADRB1	157.269	96.2548	94.2383	0.979051	0.829621
17065313	AGPAT5	38.3278	28.0634	0.743818	0.0067747	3.55803		8144378	AGPAT5	53.1722	69.3938	78.8794	1.13669	0.0162734
16842659	ALDOC	41.4076	60.2107	1.4279	0.0251012	2.55246		8013660	ALDOC	2223.08	2245.16	1986.44	0.884766	0.21948
16755312	AMDHD1	11.8596	17.6999	1.70908	0.0341431	3.73823		7957654	AMDHD1	20.51	19.9457	19.8989	0.997652	0.961695
16703407	APBB1IP	443.114	354.283	0.804108	0.0126123	3.66525		7926786	APBB1IP	612.203	680.262	663.668	0.975606	0.718375
16825154	ARHGAP17	205.278	174.822	0.853318	0.00203818	6.4154		8000375	ARHGAP17	350.886	376.26	393.864	1.04679	0.0850024
16876849	ASAP2	94.4264	73.2458	0.77833	0.0221042	8.77226		8040113	ASAP2	368.193	359.974	378.572	1.05166	0.0920697
17095887	ASPN	15.2891	22.0157	1.43733	0.0291849	3.63144		8162394	ASPN	292.108	400.365	489.448	1.2225	0.0177997
16847432	BRIP1	21.2253	16.4989	0.80835	0.0623443	8.65495		8017262	BRIP1	31.4467	24.2276	27.0617	1.11698	0.140123
17097955	C5	16.3936	21.2584	1.51224	0.0890747	7.66148		8163839	C5	91.65	67.8767	69.575	1.02502	0.72518
17113362	CAPN6	16.6982	22.5228	1.36117	0.00374359	5.17843		8174527	CAPN6	325.138	302.676	194.847	0.643746	0.0459481
16996813	CD180	26.1655	37.6137	1.35074	0.0372539	9.76532		8112428	CD180	36.3333	87.5738	106.576	1.21699	0.235634
17009399	CD2AP	97.9379	73.3611	0.755214	0.00960406	2.96646		8120102	CD2AP	480.414	458.692	458.441	0.999451	0.984386
16705844	CDH23	39.7073	52.0416	1.26805	0.0549287	5.44545		7928218	CDH23	172.942	145.346	124.816	0.858747	0.0950733
16706734	CDHR1	28.653	43.2614	1.48611	0.0348274	8.31201		7928770	CDHR1	17.8033	17.4567	16.6728	0.955095	0.331659
16830789	CHD3	107.151	131.885	1.22963	0.020509	8.65495		8004699	CHD3	161.397	192.527	201.333	1.04574	0.477906
16666755	CLCA2	203.679	261.053	1.37773	0.144181	9.70733		7902702	CLCA2	44.2767	60.63	52.1639	0.860364	0.306186
17101990	CNKSR2	13.0072	20.9396	1.60547	0.00103939	0.603511		8166355	CNKSR2	88.9122	63.559	49.5089	0.778943	0.136746
16690211	COL11A1	8.51077	11.8271	1.38062	0.0228402	6.4154		7918064	COL11A1	31.4956	60.2438	51.0467	0.847335	0.374704
17020846	COL12A1	526.202	633.446	1.20701	0.000257022	5.17843		8127563	COL12A1	1044.69	1496.49	1661.55	1.11029	0.123859
16780929	COL4A1	731.431	567.604	0.773613	0.0175699	4.31135		7972750	COL4A1	1209.42	1219.72	1297.83	1.06404	0.264861
17051553	CPA4	32.9812	25.0194	0.76139	0.00115655	6.82319		8136200	CPA4	22.4389	48.2714	46.0522	0.954027	0.84298
17070120	CRISPLD1	8.41541	10.6483	1.27221	0.0098504	8.77226		8146967	CRISPLD1	19.2211	30.6248	24.9561	0.8149	0.382342
16867197	DAPK3	63.9648	45.362	0.724623	0.046889	6.4154		8032718	DAPK3	127.062	146.757	145.134	0.988946	0.643067
16672428	DARC	50.5662	62.5405	1.24467	0.0280825	8.65495		7906435	DARC	233.191	447.716	439.297	0.981197	0.810229
16737017	DCDC1	38.8526	62.8237	1.69322	0.0298705	4.32513		7947322	DCDC1	8.07667	9.8719	9.26111	0.938128	0.24887
16873415	DMPK	58.3451	74.4633	1.29188	0.0324459	7.44281		8037657	DMPK	212.733	212.133	188.236	0.887345	0.0237744
16696120	DPT	312.111	388.886	1.28033	0.00647268	7.44945		7922130	DPT	1977.26	2198.87	2101.81	0.955859	0.454642
16896279	DPY30	203.362	166.198	0.817851	0.015801	6.4154		8051387	DPY30	374.022	362.441	349.047	0.963044	0.0464447
16755339	ELK3	59.3785	45.5559	0.779311	0.0117316	4.32513		7957665	ELK3	470.529	506.884	520.974	1.0278	0.466284
17023551	EPB41L2	240.805	289.678	1.21896	0.0267663	7.31594		8129497	EPB41L2	1630.07	1460.22	1447.44	0.991246	0.733973
16745997	ETS1	82.1029	60.5036	0.736535	0.00289528	0.9946		7952601	ETS1	622.807	636.695	656.255	1.03072	0.552509
16712076	FAM171A1	94.8699	64.3114	0.682297	0.00519237	0.9946		7932243	FAM171A1	199.561	252.564	261.756	1.03639	0.467149
16854594	FAM59A	53.2551	41.7358	0.790425	0.029698	6.4154		8022803	FAM59A	553.209	474.318	476.023	1.00359	0.93893
16749583	FAR2	410.962	318.133	0.766121	0.0130747	2.91654		7954631	FAR2	194.001	290.498	335.156	1.15373	0.096509
16982269	FAT1	362.342	438.957	1.21243	0.00308716	4.89083		8104079	FAT1	878.331	1125.47	1152.11	1.02367	0.718325
16970465	FAT4	53.3015	67.7914	1.30684	0.0639441	9.18902		8097288	FAT4	298.08	310.733	342.743	1.10302	0.0162139
16937855	FBLN2	307.705	388.467	1.26127	0.0110013	7.31594		8077970	FBLN2	1240.86	1285.81	1331.12	1.03524	0.507711
16970404	FGF2	264.565	303.828	1.14838	0.000847975	9.52471		8097256	FGF2	756.333	524.628	505.902	0.964306	0.580208
16907546	GCSHP3	41.8677	60.7571	1.46762	0.0187828	3.55803
16752217	GDF11	72.126	101.876	1.39107	0.0128541	6.15738		7956026	GDF11	35.5444	38.9376	37.8122	0.971097	0.421825
16831063	GLP2R	12.4798	16.0367	1.28313	0.0191295	7.031		8004922	GLP2R	56.4689	59.2333	56.9728	0.961836	0.442441
16856887	GNA11	265.885	219.111	0.825821	0.00206699	3.41514		8024557	GNA11	480.692	461.483	452.061	0.979584	0.464445
16961308	GOLIM4	166.291	141.455	0.847061	0.0213445	9.76532		8091954	GOLIM4	378.466	420.379	433.027	1.03009	0.375395
17114272	GPC4	503.968	398.202	0.784636	0.0152733	6.82319		8175217	GPC4	89.1433	119.459	151.592	1.26899	0.168715
17107257	GPR112	38.467	25.8256	0.629635	0.0797623	5.17843		8170135	GPR112	9.65111	16.6724	24.8506	1.49052	0.0902767
17062491	GPR37	139.012	103.912	0.720988	0.0407906	8.13769		8142687	GPR37	13.8978	14.4514	12.7428	0.881766	0.119153
17088652	GSN	44.8201	59.0417	1.31741	0.00753413	6.28868		8157582	GSN	3174.77	2707.61	2909.1	1.07442	0.0632955
16927588	HIC2	13.148	9.85757	0.763138	0.0526645	6.4154		8071536	HIC2	122.766	120.183	121.578	1.01161	0.774565
16669437	HIST2H2BA	235.828	185.526	0.791337	0.00367551	8.01497		7904465	HIST2H2BA	595.281	626.628	613.139	0.978475	0.569299
16820937	HP	291.437	205.514	0.700473	0.000790008	2.55246		7997188	HP	38.8378	188.071	167.827	0.892361	0.673054
16683105	HSPG2	296.778	386.655	1.29932	0.0180551	6.4154		7913450	HSPG2	1560.35	1430.27	1496.35	1.0462	0.264169
16765558	ITGA5	215.773	166.58	0.77774	0.00863787	1.30774		7963786	ITGA5	331.69	474.418	492.909	1.03898	0.378908
16797241	JAG2	11.1777	8.64146	0.788658	0.0470726	8.07837		7981538	JAG2	323.526	305.49	288.54	0.944514	0.260193
16690739	KCNA2	6.93108	8.86629	1.26995	0.0123788	6.4154		7918449	KCNA2	59.17	81.6824	80.525	0.985831	0.92937
16690754	KCNA3	9.9114	6.84917	0.700309	0.00306742	5.17843		7918457	KCNA3	17.8556	30.8424	35.6772	1.15676	0.182621
16914096	KCNK15	67.2913	42.3104	0.649046	0.0502245	6.26182		8062873	KCNK15	62.4022	78.3605	67.7633	0.864764	0.262076
16679596	KIF26B	15.4914	23.0877	1.47386	0.0659652	8.62395		7911114	KIF26B	18.18	16.5367	16.8139	1.01676	0.655486
16913537	LBP	92.041	54.1036	0.592149	0.0261381	1.09101		8062461	LBP	184.789	354.615	413.091	1.1649	0.40843
16858386	LDLR	1163.77	986.362	0.845076	0.00784248	6.82319		8025828	LDLR	493.5	574.698	443.576	0.771842	0.182855
16768406	LUM	1142.85	1469.32	1.31051	0.0157011	2.86389		7965403	LUM	1257.01	1704.28	1923.04	1.12836	0.0647764
17067755	MAK16	108.208	87.6503	0.819586	0.0485448	6.42627		8145782	MAK16	147.329	162.151	156.598	0.965756	0.317683
16801179	MAPK6	80.4082	58.3686	0.731734	0.0143768	0.9946		7983763	MAPK6	162.311	156.721	158.459	1.01109	0.752036
16859990	MAU2	92.2938	73.4534	0.806406	0.0286592	6.25795
16692775	MCL1	379.158	325.083	0.853602	0.0475777	8.77226		7919751	MCL1	1216.76	1418.19	1370.59	0.966439	0.72425
16866702	MEX3D	32.3305	24.1671	0.757419	0.0501028	8.3602		8032265	MEX3D	114.723	113.965	116.115	1.01886	0.527215
16842266	MFAP4	227.642	304.848	1.33508	1.12162e-05	0.9946		8013341	MFAP4	1005.4	1394.74	1439.85	1.03235	0.514354
16761820	MGP	146.618	184.73	1.25657	0.00967537	6.25172		7961514	MGP	1813.94	2161.41	2387.51	1.10461	0.0252873
17107717	MTMR1	77.2269	93.2801	1.21319	0.00165403	9.76532		8170443	MTMR1	440.963	418.592	426.621	1.01918	0.435082
16868187	MYO1F	43.0525	53.5995	1.2182	0.00278703	7.31091		8033605	MYO1F	80.7289	168.172	210.088	1.24925	0.118854
16697095	NCF2	146.872	174.837	1.19397	0.0199404	7.31594		7922773	NCF2	105.669	213.2	287.204	1.34711	0.0234923
16990440	NDFIP1	128.794	107.166	0.830799	0.00484707	7.31594		8108861	NDFIP1	579.553	553.235	592.998	1.07187	0.00948482
16688506	NEGR1	51.1693	67.8467	1.34663	0.00571097	6.82319		7916986	NEGR1	314.683	350.675	376.861	1.07467	0.150762
16972616	NEIL3	15.4173	11.0067	0.728798	0.0535435	5.25885		8098423	NEIL3	21.02	31.0181	32.1739	1.03726	0.840468
17087768	NIPSNAP3B	6.45561	12.8793	2.00989	0.000774703	0.603511		8157027	NIPSNAP3B	293.951	143.604	146.157	1.01778	0.802002
16909532	NMUR1	20.4093	29.5659	1.4311	0.0719928	8.77226		8059720	NMUR1	310.218	221.782	202.819	0.914498	0.359435
16674742	NPL	39.1983	48.0012	1.22543	0.00413904	8.13769		7908003	NPL	63.1633	148.987	195.85	1.31455	0.0459006
16981099	NPY1R	15.738	24.3712	1.67812	0.0474553	5.17843		8103494	NPY1R	955.537	1218.23	1402.49	1.15125	0.0779834
16773348	NUPL1	57.94	47.0123	0.815126	0.00632931	5.03969		7968132	NUPL1	178.046	176.298	183.774	1.04241	0.190585
16668997	OLFML3	80.7218	99.1367	1.22768	0.0309782	7.31594		7904158	OLFML3	344.001	380.643	400.998	1.05348	0.370185
16727277	PACS1	20.6791	25.6645	1.23929	0.00902472	8.77226		7941537	PACS1	637.476	633.726	648.198	1.02284	0.510087
17059955	PDK4	879.62	720.483	0.809049	0.0655988	6.82319		8141094	PDK4	2661.86	2438.24	2554.97	1.04788	0.233795
16811372	PKM	1248.75	1043.95	0.84805	0.0318128	8.01497
16820388	PLA2G15	156.044	191.409	1.26177	0.0300234	6.42627		7996761	PLA2G15	209.189	256.71	261.691	1.0194	0.76488
17115825	PLCXD1	167.323	127.737	0.780322	0.0166342	4.20076		8165711	PLCXD1	98.2511	67.9214	67.5472	0.994491	0.938686
16879500	PLEKHH2	32.6907	41.9853	1.28694	0.00770673	5.44545		8041644	PLEKHH2	460.078	468.631	417.483	0.890856	0.107882
16920671	PMEPA1	20.9335	16.1109	0.771491	0.022468	4.32513		8067233	PMEPA1	1097.27	1195.95	1132.09	0.946606	0.399339
17000022	PPP2CA	35.3576	28.9749	0.819838	0.00493378	6.4154		8114158	PPP2CA	748.669	755.111	743.401	0.984492	0.511015
17098395	PPP6C	420.036	342.577	0.818407	0.0147063	6.4154		8164155	PPP6C	2190.6	2015.17	1959.55	0.972399	0.132892
16813342	PRC1	37.7466	26.5296	0.762356	0.0682026	9.76532		7991406	PRC1	46.2522	47.7119	51.4183	1.07768	0.285403
16953735	PRKAR2A	317.821	262.499	0.824163	0.000681774	6.10538		8087210	PRKAR2A	430.9	419.694	393.097	0.936627	0.0587064
16673767	PRRC2C	624.202	536.106	0.861038	0.0183127	8.15272
17073146	PTP4A3	30.3455	44.5462	1.47897	0.00507789	1.30774		8148501	PTP4A3	194.093	172.989	152.926	0.884022	0.0222789
17061467	PUS7	49.2343	41.2015	0.8348	0.0179463	6.4154		8142061	PUS7	70.2344	83.4219	81.2644	0.974138	0.57379
16857897	RAB11B	247.223	178.483	0.725045	0.00424234	0.603511		8025414	RAB11B	805.507	735.34	717.607	0.975886	0.227165
16780997	RAB20	75.5431	57.9899	0.779907	0.0351005	8.53346		7972805	RAB20	66.13	70.6443	73.09	1.03462	0.698237
16781315	RASA3	239.148	204.569	0.857059	0.00255408	9.67487		7972946	RASA3	352.608	362.794	375.792	1.03583	0.480179
17061106	RASA4	33.8692	44.0197	1.30674	0.034041	6.63317		8139270	RASA4	120.628	217.492	201.211	0.925141	0.37591
17061119	RASA4	34.9801	47.0166	1.37006	0.0116197	9.34893		8139270	RASA4	120.628	217.492	201.211	0.925141	0.37591
16853330	RBFA	46.9186	34.2243	0.729934	6.85335e-05	1.74148
16901226	RFX8	16.3869	10.3407	0.707984	0.0564023	5.17843		8054344	RFX8	14.7689	19.1286	18.805	0.983084	0.823977
17084749	RGP1	63.2901	81.2928	1.2892	0.00983475	5.17843		8155110	RGP1	189.068	179.777	169.547	0.943096	0.0291526
16911835	RIN2	130.373	112.673	0.866301	0.00730029	9.34893		8061247	RIN2	679.336	709.34	685.492	0.96638	0.297304
16791371	RIPK3	13.7946	16.4857	1.2074	0.0211159	9.32283		7978312	RIPK3	73.0433	85.7105	90.4028	1.05475	0.297867
16673296	RN5S64	12.2987	8.80479	0.725889	0.0455576	7.31594
16818034	RNF40	161.647	132.335	0.816025	0.0384692	8.7199		7994939	RNF40	182.284	180.477	168.372	0.932928	0.00250871
16894491	ROCK2	161.5	117.12	0.725417	0.00244834	0.603511		8050302	ROCK2	1062.41	1072.83	1093.88	1.01963	0.551039
17056536	RP9	9.68757	6.27578	0.65383	0.00979655	7.20371		8138950	RP9	68.4889	57.6876	58.9739	1.0223	0.59096
16767115	RPSAP52	11.3006	6.82873	0.618599	0.0541333	8.01497		7964733	RPSAP52	9.30778	8.62048	8.895	1.03185	0.518002
16839547	RTN4RL1	81.1826	67.1985	0.809793	0.0615867	8.13769		8011214	RTN4RL1	86.6389	82.9695	79.3	0.955773	0.518939
16956244	RYBP	141.676	108.846	0.769237	0.0104128	2.86389		8088820	RYBP	311.836	283.593	266.919	0.941207	0.208988
16777384	SACS	74.9465	58.267	0.776122	0.0110606	6.4154		7970569	SACS	105.393	103.977	119.419	1.14852	0.00260413
16964098	SCARNA22	136.725	95.8688	0.693465	0.0187395	1.30774		8093576	SCARNA22	23.4567	23.549	25.2361	1.07164	0.145153
17043727	SCIN	16.4134	21.7898	1.33917	0.0334892	8.13769		8131550	SCIN	43.0778	87.1129	88.23	1.01282	0.922642
16916407	SDCBP2	11.0022	13.9319	1.26859	0.0290618	6.4154		8064418	SDCBP2	44.6611	46.0162	48.68	1.05789	0.122399
17059119	SEMA3C	655.914	766.306	1.16713	0.00644269	8.77226		8140534	SEMA3C	968.013	1328.99	1391.99	1.04741	0.49328
17059292	SEMA3E	7.98487	12.1589	1.53041	0.000202192	2.86389		8140650	SEMA3E	28.0378	18.2795	20.9517	1.14618	0.132478
16909021	SERPINE2	28.5714	14.1192	0.56384	0.0197706	0.9946		8059376	SERPINE2	44.2489	54.6743	60.6033	1.10844	0.389513
16835743	SGCA	9.75714	13.5543	1.42993	0.0565472	7.31594		8008277	SGCA	24.4878	23.5586	23.7061	1.00626	0.901434
16705778	SGPL1	93.1508	109.438	1.18009	0.018628	9.85303		7928171	SGPL1	233.46	206.291	212.057	1.02795	0.454502
16984032	SKP2	176.745	131.99	0.74774	0.00215401	0.9946		8104912	SKP2	500.812	540.032	482.038	0.892611	0.027188
17104947	SLC16A2	82.1363	109.072	1.34322	0.0440296	6.4154		8168424	SLC16A2	398.502	362.68	321.876	0.887492	0.00870226	yes
16734097	SLC25A22	52.6278	38.525	0.729819	0.00575973	0.9946		7945539	SLC25A22	43.2	41.0952	41.945	1.02068	0.689832
16826970	SLC38A7	122.336	86.4029	0.706307	0.00157158	0.603511		8001750	SLC38A7	74.9844	83.6262	83.84	1.00256	0.939666
16698556	SLC41A1	171.032	145.997	0.844431	0.0139305	6.42627		7923824	SLC41A1	440.406	341.24	293.046	0.858768	0.00652742	yes
17066065	SLC7A2	15.3737	21.4302	1.38346	0.04073	8.65495		8144786	SLC7A2	217.95	251.05	273.782	1.09055	0.208411
16729064	SLCO2B1	10.1743	13.0132	1.24352	0.0259048	9.18902		7942569	SLCO2B1	142.098	358.04	382.266	1.06766	0.545265
16850541	SMCHD1	320.664	267.607	0.829832	0.0553534	9.76532		8019877	SMCHD1	469.35	472.457	497.357	1.0527	0.287308
16873645	SNAR-E	132.247	86.9095	0.672387	0.00896272	6.4154
16919225	SNORA71A	240.404	172.465	0.734753	0.0177707	6.4154		8066258	SNORA71A	97.58	109.656	108.841	0.992566	0.901002
16858120	SNORD105B	1531.49	1207.17	0.789973	0.00353015	8.77226
16788620	SNORD114-3	188.934	144.448	0.766934	0.0120182	6.82319		7976816	SNORD114-3	148.897	195.717	199.131	1.01744	0.890826
16832566	SNORD42A	713.028	560.939	0.784391	0.019997	8.77226		8005955	SNORD42A	53.2033	57.6624	52.6933	0.913825	0.255202
17000520	SNORD63	230.501	162.695	0.70213	0.0128025	6.4154		8114468	SNORD63	64.2722	61.3343	49.9028	0.81362	0.0337449
16941691	SNORD69	292.572	215.637	0.74582	0.00337709	6.97283
16696531	SNORD78	183.144	129.795	0.706293	0.0015483	1.74148		7922408	SNORD78	148.493	169.068	146.283	0.865233	0.322961
16790362	SNORD8	1133.71	911.844	0.800972	0.0202589	6.82319		7977732	SNORD8	42.5556	47.2462	48.5783	1.0282	0.538023
16798238	SNRPN	18.8282	24.2912	1.31318	0.0650287	9.97115		7981919	SNRPN	176.252	176.969	178.101	1.0064	0.851175
16798246	SNRPN	36.5067	46.787	1.29775	0.0596557	6.82319		7981919	SNRPN	176.252	176.969	178.101	1.0064	0.851175
16910597	SOX12	33.6401	23.5212	0.713874	0.0496869	3.55803		8060334	SOX12	37.5844	36.7962	38.6928	1.05154	0.38301
16661459	STX12	187.984	144.022	0.766602	0.00683374	2.86389		7899361	STX12	822.951	754.735	756.094	1.0018	0.940232
17069816	SULF1	26.0604	34.2799	1.27557	0.012162	7.75988		8146863	SULF1	224.002	271.469	172.441	0.635215	0.407579
16692639	SV2A	93.7946	127.048	1.3634	0.00231271	8.57935		7919645	SV2A	16.6467	16.989	15.9378	0.938121	0.155114
17097072	SVEP1	182.546	234.684	1.24851	0.0363501	6.4154		8163202	SVEP1	841.292	1082.06	1082.33	1.00026	0.995773
16919158	TGM2	122.071	151.75	1.21403	0.00313969	6.4154		8066214	TGM2	400.609	453.049	425.696	0.939626	0.506526
16977378	TMEM150C	71.1394	87.6757	1.25713	0.0328634	5.25885
16952782	TMEM158	19.6604	10.0057	0.57383	0.0268642	2.55246		8086530	TMEM158	296.802	305.845	304.985	0.997187	0.942248
16754808	TMTC2	37.7508	28.5631	0.753057	0.00962639	5.86589		7957417	TMTC2	75.5878	102.061	101.666	0.996127	0.910826
17034528	TNXB	33.057	45.3642	1.53814	0.0514029	7.43519		8125234	TNXB	428.073	485.776	535.971	1.10333	0.133595
17042222	TNXB	47.8258	61.3869	1.29483	0.0316139	9.70733		8125234	TNXB	428.073	485.776	535.971	1.10333	0.133595
16946886	TSC22D2	163.982	124.342	0.77564	0.0576175	6.4154		8083324	TSC22D2	373.972	421.477	394.89	0.936919	0.501918
17043843	TSPAN13	529.904	401.088	0.761332	0.0285212	3.55803		8131600	TSPAN13	358.383	313.21	329.446	1.05184	0.44484
17043049	TTYH3	154.165	122.629	0.80715	0.0324548	7.65472		8131179	TTYH3	102.424	195.801	210.918	1.0772	0.598982
16732676	UBASH3B	33.4156	40.8327	1.1982	0.0108537	6.82319		7944722	UBASH3B	28.0956	43.2705	41.4994	0.959071	0.605184
17111555	USP51	24.9193	34.0486	1.34888	0.0134135	7.31594		8173174	USP51	61.0789	48.0171	48.9583	1.0196	0.545584
16970140	USP53	247.796	211.389	0.856242	0.0238907	7.31594		8097098	USP53	600.303	573.735	583.731	1.01742	0.791185
16968485	WDFY3-AS1	46.2583	31.8471	0.696563	0.011414	6.68064
16861318	WDR62	14.7198	11.5094	0.766283	0.0299835	7.54714		8028119	WDR62	47.9856	48.1819	49.9756	1.03723	0.367907
17101214	XG	219.373	280.214	1.27642	0.00846945	3.28744		8165808	XG	321.2	349.051	393.026	1.12598	0.208221
17115934	XGPY2	134.264	166.676	1.30518	0.0362576	6.4154
16825266	XPO6	354.749	268.444	0.759278	0.00297649	1.09101		8000482	XPO6	587.484	693.683	690.246	0.995045	0.917177
16674557	XPR1	293.681	245.718	0.839326	0.00407453	7.47226		7907861	XPR1	294.426	317.43	336.623	1.06046	0.031062
16870984	ZNF681	10.2922	6.23917	0.621795	0.00489858	5.17843		8035855	ZNF681	34.0322	37.5548	38.7511	1.03186	0.507983
a. When multiple probesets represented the same gene we show results for the gene with the highest absolute call; this did not affect the number of significant genes. A few genes that were significantly regulated by KLF15 knockdown was either not detected in the clinical array, or were present but with another annotation and gene symbol.
b. Groups were compared with Student's t-test
c. Genes differentially expressed between OIR and OIS women with FDR <5%.
