# Supplementary material for: Global transcriptome profiling identifies KLF15 and SLC25A10 as modifiers of adipocytes insulin sensitivity in obese women
Source: PLoS One. 2017 Jun 1;12(6):e0178485. doi: 10.1371/journal.pone.0178485 (PMC5453532; doi:10.1371/journal.pone.0178485)
Supplement: S6 Table — (XLSX) [file pone.0178485.s006.xlsx]

## Sheet: ST_6
S6 Table. Correlation with insulin stimulated lipogenes of genes differentially expressed between SLC25A10 and nontargeting siRNA treated cells
Gene	NEGC	SLC25A10 vs NEGC			lean	OIS	OIR vs OIS		Log10 (insulin-basal lipogenesis)
	average	ratio	FDR		average		ratio	Pa	Std Beta	P
ACVR1C	48.1829	0.765439	5.03969		2195.17	1308.37	0.810439	0.00138952	0.51	0.001
ASPN	15.2891	1.43733	3.63144		292.108	400.365	1.2225	0.0177997	-0.368	0.021
FAT4	53.3015	1.30684	9.18902		298.08	310.733	1.10302	0.0162139	-0.377	0.018
GNA11	265.885	0.825821	3.41514		480.692	461.483	0.979584	0.464445	0.322	0.0457
GPR37	139.012	0.720988	8.13769		13.8978	14.4514	0.881766	0.119153	0.356	0.026
LUM	1142.85	1.31051	2.86389		1257.01	1704.28	1.12836	0.0647764	-0.357	0.026
MGP	146.618	1.25657	6.25172		1813.94	2161.41	1.10461	0.0252873	-0.451	0.004
NCF2	146.872	1.19397	7.31594		105.669	213.2	1.34711	0.0234923	-0.427	0.0066
NPL	39.1983	1.22543	8.13769		63.1633	148.987	1.31455	0.0459006	-0.408	0.0099
PPP6C	420.036	0.818407	6.4154		2190.6	2015.17	0.972399	0.132892	0.445	0.0045
PRKAR2A	317.821	0.824163	6.10538		430.9	419.694	0.936627	0.0587064	0.438	0.0053
RNF40	161.647	0.816025	8.7199		182.284	180.477	0.932928	0.00250871	0.358	0.025
SEMA3E	7.98487	1.53041	2.86389		28.0378	18.2795	1.14618	0.132478	-0.371	0.02
SKP2	176.745	0.74774	0.9946		500.812	540.032	0.892611	0.027188	0.35	0.029
SLC41A1	171.032	0.844431	6.42627		440.406	341.24	0.858768	0.00652742	0.409	0.0097
SLC7A2	15.3737	1.38346	8.65495		217.95	251.05	1.09055	0.208411	-0.386	0.015
